# Supplementary material for: Chinese thyroid imaging reporting and data system with redefined marked hypoechogenicity for thyroid malignancy risk stratification demonstrates improved diagnostic accuracy
Source: PeerJ. 2026 Feb 11;14:e20817. doi: 10.7717/peerj.20817 (PMC12906256; doi:10.7717/peerj.20817)
Supplement: Supplemental Information 1 [file peerj-14-20817-s001.xlsx]

## Sheet: pathology
Order	patient's identity（hide）	benign 0; malignant 1	C-TIRADS	C-TIRADS 3	C-TIRADS 4a	C-TIRADS4b	C-TIRADS4c	C-TIRADS5	Modified C-TIRADS	Modified C-TIRADS3	Modified C-TIRADS4a	Modified C-TIRADS4b	Modified C-TIRADS4c	Modified C-TIRADS5	classic marked hypoechoic	redefined marked hypoechoic
1		benign	3	yes	yes	yes	no	no	4	yes	yes	yes	yes	no	no	yes
2		benign	1	yes	no	no	no	no	1	yes	no	no	no	no	no	no
3		malignant	4	yes	yes	yes	no	no	4	yes	yes	yes	yes	no	no	no
4		malignant	3	yes	yes	yes	no	no	4	yes	yes	yes	yes	no	no	yes
5		malignant	4	yes	yes	yes	no	no	4	yes	yes	yes	yes	no	no	yes
6		malignant	4	yes	yes	yes	yes	no	4	yes	yes	yes	yes	no	no	yes
7		benign	1	yes	no	no	no	no	1	yes	no	no	no	no	no	no
8		benign	3	yes	yes	yes	no	no	3	yes	yes	yes	no	no	no	no
9		malignant	4	yes	yes	yes	yes	no	5	yes	yes	yes	yes	yes	no	yes
10		benign	1	yes	no	no	no	no	1	yes	no	no	no	no	no	no
11		benign	1	yes	no	no	no	no	2	yes	yes	no	no	no	no	yes
12		malignant	4	yes	yes	yes	yes	no	4	yes	yes	yes	yes	no	no	no
13		malignant	4	yes	yes	yes	yes	no	4	yes	yes	yes	yes	no	no	yes
14		malignant	4	yes	yes	yes	yes	no	4	yes	yes	yes	yes	no	no	no
15		benign	1	yes	no	no	no	no	1	yes	no	no	no	no	no	no
16		benign	4	yes	yes	yes	yes	no	5	yes	yes	yes	yes	yes	no	yes
17		benign	1	yes	no	no	no	no	1	yes	no	no	no	no	no	no
18		benign	2	yes	yes	no	no	no	2	yes	yes	no	no	no	no	no
19		benign	0	no	no	no	no	no	0	no	no	no	no	no	no	no
20		benign	1	yes	no	no	no	no	1	yes	no	no	no	no	no	no
21		malignant	4	yes	yes	yes	yes	no	4	yes	yes	yes	yes	no	no	no
22		malignant	3	yes	yes	yes	no	no	4	yes	yes	yes	yes	no	no	yes
23		benign	2	yes	yes	no	no	no	2	yes	yes	no	no	no	no	no
24		malignant	3	yes	yes	yes	no	no	4	yes	yes	yes	yes	no	no	yes
25		malignant	4	yes	yes	yes	yes	no	4	yes	yes	yes	yes	no	no	yes
26		malignant	3	yes	yes	yes	no	no	3	yes	yes	yes	no	no	no	no
27		benign	1	yes	no	no	no	no	1	yes	no	no	no	no	no	no
28		benign	1	yes	no	no	no	no	1	yes	no	no	no	no	no	no
29		benign	1	yes	no	no	no	no	1	yes	no	no	no	no	no	no
30		benign	2	yes	yes	no	no	no	2	yes	yes	no	no	no	no	no
31		benign	0	no	no	no	no	no	0	no	no	no	no	no	no	no
33		malignant	4	yes	yes	yes	yes	no	5	yes	yes	yes	yes	yes	no	yes
34		benign	1	yes	no	no	no	no	1	yes	no	no	no	no	no	no
35		benign	1	yes	no	no	no	no	1	yes	no	no	no	no	no	no
37		benign	1	yes	no	no	no	no	1	yes	no	no	no	no	no	no
38		malignant	3	yes	yes	yes	no	no	4	yes	yes	yes	yes	no	no	yes
39		malignant	2	yes	yes	no	no	no	2	yes	yes	no	no	no	no	no
40		benign	2	yes	yes	no	no	no	2	yes	yes	no	no	no	no	no
41		benign	3	yes	yes	yes	no	no	3	yes	yes	yes	no	no	yes	yes
42		benign	1	yes	no	no	no	no	1	yes	no	no	no	no	no	no
43		malignant	4	yes	yes	yes	yes	no	4	yes	yes	yes	yes	no	yes	yes
44		malignant	4	yes	yes	yes	yes	no	4	yes	yes	yes	yes	no	no	yes
45		benign	1	yes	no	no	no	no	1	yes	no	no	no	no	no	no
46		benign	1	yes	no	no	no	no	1	yes	no	no	no	no	no	no
47		benign	1	yes	no	no	no	no	1	yes	no	no	no	no	no	no
48		benign	0	no	no	no	no	no	0	no	no	no	no	no	no	no
49		benign	1	yes	no	no	no	no	1	yes	no	no	no	no	no	no
50		benign	1	yes	no	no	no	no	1	yes	no	no	no	no	no	no
51		benign	1	yes	no	no	no	no	1	yes	no	no	no	no	no	no
52		benign	2	yes	yes	no	no	no	2	yes	yes	no	no	no	no	no
53		benign	3	yes	yes	yes	no	no	4	yes	yes	yes	yes	no	no	yes
54		benign	1	yes	no	no	no	no	1	yes	no	no	no	no	no	no
55		benign	1	yes	no	no	no	no	1	yes	no	no	no	no	no	no
56		benign	2	yes	yes	no	no	no	2	yes	yes	no	no	no	no	no
57		benign	1	yes	no	no	no	no	1	yes	no	no	no	no	no	no
58		benign	2	yes	yes	no	no	no	2	yes	yes	no	no	no	no	no
59		benign	2	yes	yes	no	no	no	2	yes	yes	no	no	no	no	no
60		benign	1	yes	no	no	no	no	1	yes	no	no	no	no	no	no
61		benign	1	yes	no	no	no	no	1	yes	no	no	no	no	no	no
62		malignant	4	yes	yes	yes	yes	no	5	yes	yes	yes	yes	yes	no	yes
63		benign	2	yes	yes	no	no	no	2	yes	yes	no	no	no	no	no
64		benign	2	yes	yes	no	no	no	2	yes	yes	no	no	no	no	no
66		benign	1	yes	no	no	no	no	1	yes	no	no	no	no	no	no
67		benign	2	yes	yes	no	no	no	2	yes	yes	no	no	no	no	no
68		malignant	2	yes	yes	no	no	no	3	yes	yes	yes	no	no	no	yes
69		malignant	4	yes	yes	yes	yes	no	4	yes	yes	yes	yes	no	no	yes
70		benign	2	yes	yes	no	no	no	2	yes	yes	no	no	no	no	no
71		malignant	3	yes	yes	yes	no	no	4	yes	yes	yes	yes	no	no	yes
72		benign	2	yes	yes	no	no	no	2	yes	yes	no	no	no	no	no
73		benign	2	yes	yes	no	no	no	2	yes	yes	no	no	no	no	no
74		malignant	4	yes	yes	yes	yes	no	4	yes	yes	yes	yes	no	no	yes
75		malignant	2	yes	yes	no	no	no	3	yes	yes	yes	no	no	no	yes
76		benign	2	yes	yes	no	no	no	2	yes	yes	no	no	no	no	no
77		benign	1	yes	no	no	no	no	1	yes	no	no	no	no	no	no
78		malignant	3	yes	yes	yes	no	no	4	yes	yes	yes	yes	no	no	yes
79		benign	4	yes	yes	yes	yes	no	4	yes	yes	yes	yes	no	no	yes
82		benign	2	yes	yes	no	no	no	2	yes	yes	no	no	no	no	no
83		benign	2	yes	yes	no	no	no	3	yes	yes	yes	no	no	no	yes
84		benign	1	yes	no	no	no	no	1	yes	no	no	no	no	no	no
85		benign	1	yes	no	no	no	no	1	yes	no	no	no	no	no	no
87		benign	1	yes	no	no	no	no	1	yes	no	no	no	no	no	no
88		malignant	3	yes	yes	yes	no	no	3	yes	yes	yes	no	no	no	no
89		benign	1	yes	no	no	no	no	1	yes	no	no	no	no	no	no
90		benign	2	yes	yes	no	no	no	2	yes	yes	no	no	no	no	no
91		benign	1	yes	no	no	no	no	1	yes	no	no	no	no	no	no
92		benign	1	yes	no	no	no	no	1	yes	no	no	no	no	no	no
93		benign	1	yes	no	no	no	no	1	yes	no	no	no	no	no	no
94		benign	2	yes	yes	no	no	no	2	yes	yes	no	no	no	no	no
96		malignant	4	yes	yes	yes	yes	no	4	yes	yes	yes	yes	no	no	no
97		benign	2	yes	yes	no	no	no	2	yes	yes	no	no	no	no	no
98		benign	2	yes	yes	no	no	no	2	yes	yes	no	no	no	no	no
99		benign	2	yes	yes	no	no	no	2	yes	yes	no	no	no	no	no
100		benign	2	yes	yes	no	no	no	2	yes	yes	no	no	no	no	no
101		malignant	3	yes	yes	yes	no	no	4	yes	yes	yes	yes	no	no	yes
102		benign	2	yes	yes	no	no	no	2	yes	yes	no	no	no	no	no
103		malignant	4	yes	yes	yes	yes	no	4	yes	yes	yes	yes	no	no	yes
104		benign	3	yes	yes	yes	no	no	3	yes	yes	yes	no	no	no	no
105		benign	0	no	no	no	no	no	0	no	no	no	no	no	no	no
106		benign	1	yes	no	no	no	no	1	yes	no	no	no	no	no	no
107		benign	1	yes	no	no	no	no	2	yes	yes	no	no	no	no	yes
108		benign	2	yes	yes	no	no	no	2	yes	yes	no	no	no	no	no
109		benign	1	yes	no	no	no	no	1	yes	no	no	no	no	no	no
110		benign	2	yes	yes	no	no	no	2	yes	yes	no	no	no	no	no
112		benign	2	yes	yes	no	no	no	2	yes	yes	no	no	no	no	no
113		malignant	3	yes	yes	yes	no	no	4	yes	yes	yes	yes	no	no	yes
114		benign	2	yes	yes	no	no	no	2	yes	yes	no	no	no	no	no
115		benign	1	yes	no	no	no	no	1	yes	no	no	no	no	no	no
116		benign	2	yes	yes	no	no	no	2	yes	yes	no	no	no	no	no
117		malignant	3	yes	yes	yes	no	no	3	yes	yes	yes	no	no	no	no
118		benign	0	no	no	no	no	no	0	no	no	no	no	no	no	no
119		benign	2	yes	yes	no	no	no	2	yes	yes	no	no	no	no	no
120		malignant	4	yes	yes	yes	yes	no	4	yes	yes	yes	yes	no	yes	yes
121		benign	1	yes	no	no	no	no	2	yes	yes	no	no	no	no	yes
122		malignant	4	yes	yes	yes	yes	no	4	yes	yes	yes	yes	no	no	yes
123		malignant	3	yes	yes	yes	no	no	4	yes	yes	yes	yes	no	no	yes
124		benign	1	yes	no	no	no	no	1	yes	no	no	no	no	no	no
126		benign	1	yes	no	no	no	no	1	yes	no	no	no	no	no	no
128		benign	2	yes	yes	no	no	no	2	yes	yes	no	no	no	no	no
129		benign	0	no	no	no	no	no	0	no	no	no	no	no	no	no
130		malignant	3	yes	yes	yes	no	no	4	yes	yes	yes	yes	no	no	yes
131		malignant	3	yes	yes	yes	no	no	4	yes	yes	yes	yes	no	no	yes
132		benign	2	yes	yes	no	no	no	2	yes	yes	no	no	no	no	no
133		malignant	4	yes	yes	yes	yes	no	4	yes	yes	yes	yes	no	no	yes
134		benign	3	yes	yes	yes	no	no	3	yes	yes	yes	no	no	no	no
135		malignant	4	yes	yes	yes	yes	no	4	yes	yes	yes	yes	no	yes	yes
136		benign	2	yes	yes	no	no	no	2	yes	yes	no	no	no	no	no
137		benign	2	yes	yes	no	no	no	2	yes	yes	no	no	no	no	no
138		benign	3	yes	yes	yes	no	no	3	yes	yes	yes	no	no	no	no
139		benign	3	yes	yes	yes	no	no	3	yes	yes	yes	no	no	no	no
140		benign	4	yes	yes	yes	yes	no	4	yes	yes	yes	yes	no	no	no
141		benign	1	yes	no	no	no	no	1	yes	no	no	no	no	no	no
142		benign	1	yes	no	no	no	no	1	yes	no	no	no	no	no	no
143		benign	1	yes	no	no	no	no	1	yes	no	no	no	no	no	no
144		benign	1	yes	no	no	no	no	1	yes	no	no	no	no	no	no
145		benign	1	yes	no	no	no	no	1	yes	no	no	no	no	no	no
146		benign	1	yes	no	no	no	no	1	yes	no	no	no	no	no	no
147		benign	1	yes	no	no	no	no	1	yes	no	no	no	no	no	no
148		benign	1	yes	no	no	no	no	1	yes	no	no	no	no	no	no
149		benign	2	yes	yes	no	no	no	2	yes	yes	no	no	no	no	no
150		benign	1	yes	no	no	no	no	1	yes	no	no	no	no	no	no
151		malignant	3	yes	yes	yes	no	no	4	yes	yes	yes	yes	no	no	yes
152		malignant	4	yes	yes	yes	yes	no	4	yes	yes	yes	yes	no	yes	yes
153		benign	1	yes	no	no	no	no	1	yes	no	no	no	no	no	no
154		benign	1	yes	no	no	no	no	1	yes	no	no	no	no	no	no
157		benign	4	yes	yes	yes	yes	no	4	yes	yes	yes	yes	no	no	yes
158		malignant	3	yes	yes	yes	no	no	4	yes	yes	yes	yes	no	no	yes
159		benign	1	yes	no	no	no	no	1	yes	no	no	no	no	no	no
160		benign	1	yes	no	no	no	no	1	yes	no	no	no	no	no	no
161		benign	1	yes	no	no	no	no	1	yes	no	no	no	no	no	no
162		benign	1	yes	no	no	no	no	1	yes	no	no	no	no	no	no
163		benign	1	yes	no	no	no	no	1	yes	no	no	no	no	no	no
164		malignant	4	yes	yes	yes	yes	no	4	yes	yes	yes	yes	no	no	yes
165		malignant	2	yes	yes	no	no	no	2	yes	yes	no	no	no	no	no
166		malignant	3	yes	yes	yes	no	no	3	yes	yes	yes	no	no	no	no
167		benign	1	yes	no	no	no	no	1	yes	no	no	no	no	no	no
168		benign	2	yes	yes	no	no	no	2	yes	yes	no	no	no	no	no
170		benign	1	yes	no	no	no	no	1	yes	no	no	no	no	no	no
171		benign	2	yes	yes	no	no	no	2	yes	yes	no	no	no	no	no
172		benign	2	yes	yes	no	no	no	2	yes	yes	no	no	no	no	no
173		benign	3	yes	yes	yes	no	no	3	yes	yes	yes	no	no	no	no
174		benign	1	yes	no	no	no	no	1	yes	no	no	no	no	no	no
175		benign	2	yes	yes	no	no	no	2	yes	yes	no	no	no	no	no
176		benign	1	yes	no	no	no	no	1	yes	no	no	no	no	no	no
177		benign	1	yes	no	no	no	no	1	yes	no	no	no	no	no	no
178		benign	1	yes	no	no	no	no	1	yes	no	no	no	no	no	no
179		benign	1	yes	no	no	no	no	1	yes	no	no	no	no	no	no
180		malignant	2	yes	yes	no	no	no	3	yes	yes	yes	no	no	no	yes
181		benign	1	yes	no	no	no	no	1	yes	no	no	no	no	no	no
182		benign	2	yes	yes	no	no	no	3	yes	yes	yes	no	no	no	yes
184		benign	1	yes	no	no	no	no	1	yes	no	no	no	no	no	no
185		malignant	3	yes	yes	yes	no	no	4	yes	yes	yes	yes	no	no	yes
186		benign	1	yes	no	no	no	no	1	yes	no	no	no	no	no	no
187		benign	2	yes	yes	no	no	no	2	yes	yes	no	no	no	no	no
188		benign	1	yes	no	no	no	no	1	yes	no	no	no	no	no	no
189		benign	2	yes	yes	no	no	no	2	yes	yes	no	no	no	no	no
190		benign	2	yes	yes	no	no	no	2	yes	yes	no	no	no	no	no
191		benign	1	yes	no	no	no	no	1	yes	no	no	no	no	no	no
192		benign	1	yes	no	no	no	no	1	yes	no	no	no	no	no	no
193		malignant	2	yes	yes	no	no	no	2	yes	yes	no	no	no	no	no
194		malignant	2	yes	yes	no	no	no	3	yes	yes	yes	no	no	no	yes
195		benign	1	yes	no	no	no	no	1	yes	no	no	no	no	no	no
196		benign	4	yes	yes	yes	yes	no	4	yes	yes	yes	yes	no	yes	yes
197		malignant	4	yes	yes	yes	yes	no	4	yes	yes	yes	yes	no	yes	yes
198		benign	2	yes	yes	no	no	no	2	yes	yes	no	no	no	no	no
199		benign	2	yes	yes	no	no	no	2	yes	yes	no	no	no	no	no
200		benign	1	yes	no	no	no	no	1	yes	no	no	no	no	no	no
201		malignant	3	yes	yes	yes	no	no	4	yes	yes	yes	yes	no	no	yes
202		malignant	2	yes	yes	no	no	no	2	yes	yes	no	no	no	yes	yes
203		malignant	2	yes	yes	no	no	no	2	yes	yes	no	no	no	no	no
204		benign	1	yes	no	no	no	no	1	yes	no	no	no	no	no	no
205		benign	1	yes	no	no	no	no	1	yes	no	no	no	no	no	no
206		malignant	2	yes	yes	no	no	no	3	yes	yes	yes	no	no	no	yes
207		benign	2	yes	yes	no	no	no	2	yes	yes	no	no	no	no	no
208		benign	1	yes	no	no	no	no	1	yes	no	no	no	no	no	no
209		benign	0	no	no	no	no	no	0	no	no	no	no	no	no	no
210		benign	2	yes	yes	no	no	no	3	yes	yes	yes	no	no	no	yes
212		malignant	2	yes	yes	no	no	no	2	yes	yes	no	no	no	no	no
213		malignant	1	yes	no	no	no	no	1	yes	no	no	no	no	no	no
214		benign	1	yes	no	no	no	no	1	yes	no	no	no	no	no	no
215		benign	3	yes	yes	yes	no	no	3	yes	yes	yes	no	no	no	no
217		benign	1	yes	no	no	no	no	1	yes	no	no	no	no	no	no
218		malignant	2	yes	yes	no	no	no	2	yes	yes	no	no	no	no	no
219		benign	1	yes	no	no	no	no	2	yes	yes	no	no	no	no	yes
220		benign	1	yes	no	no	no	no	1	yes	no	no	no	no	no	no
221		benign	1	yes	no	no	no	no	1	yes	no	no	no	no	no	no
222		benign	2	yes	yes	no	no	no	3	yes	yes	yes	no	no	no	yes
224		benign	2	yes	yes	no	no	no	2	yes	yes	no	no	no	no	no
225		benign	0	no	no	no	no	no	0	no	no	no	no	no	no	no
226		benign	2	yes	yes	no	no	no	2	yes	yes	no	no	no	no	no
227		benign	2	yes	yes	no	no	no	2	yes	yes	no	no	no	no	no
228		benign	2	yes	yes	no	no	no	2	yes	yes	no	no	no	no	no
230		malignant	4	yes	yes	yes	yes	no	4	yes	yes	yes	yes	no	yes	yes
232		benign	1	yes	no	no	no	no	1	yes	no	no	no	no	no	no
233		benign	3	yes	yes	yes	no	no	3	yes	yes	yes	no	no	no	no
234		benign	2	yes	yes	no	no	no	2	yes	yes	no	no	no	no	no
235		benign	2	yes	yes	no	no	no	2	yes	yes	no	no	no	no	no
236		malignant	4	yes	yes	yes	yes	no	4	yes	yes	yes	yes	no	no	no
237		benign	1	yes	no	no	no	no	1	yes	no	no	no	no	no	no
238		benign	1	yes	no	no	no	no	1	yes	no	no	no	no	no	no
239		benign	2	yes	yes	no	no	no	2	yes	yes	no	no	no	no	no
240		malignant	3	yes	yes	yes	no	no	4	yes	yes	yes	yes	no	no	yes
242		benign	1	yes	no	no	no	no	1	yes	no	no	no	no	no	no
243		malignant	4	yes	yes	yes	yes	no	4	yes	yes	yes	yes	no	no	yes
244		benign	4	yes	yes	yes	yes	no	4	yes	yes	yes	yes	no	yes	yes
246		benign	2	yes	yes	no	no	no	2	yes	yes	no	no	no	no	no
247		benign	1	yes	no	no	no	no	1	yes	no	no	no	no	no	no
248		malignant	4	yes	yes	yes	yes	no	4	yes	yes	yes	yes	no	no	yes
250		malignant	3	yes	yes	yes	no	no	4	yes	yes	yes	yes	no	no	yes
251		benign	1	yes	no	no	no	no	1	yes	no	no	no	no	no	no
252		malignant	2	yes	yes	no	no	no	3	yes	yes	yes	no	no	no	yes
253		benign	1	yes	no	no	no	no	1	yes	no	no	no	no	no	no
254		malignant	4	yes	yes	yes	yes	no	4	yes	yes	yes	yes	no	no	yes
256		malignant	4	yes	yes	yes	yes	no	4	yes	yes	yes	yes	no	no	yes
257		benign	2	yes	yes	no	no	no	2	yes	yes	no	no	no	no	no
258		malignant	4	yes	yes	yes	yes	no	4	yes	yes	yes	yes	no	no	yes
259		benign	1	yes	no	no	no	no	1	yes	no	no	no	no	no	no
260		benign	1	yes	no	no	no	no	1	yes	no	no	no	no	no	no
261		benign	2	yes	yes	no	no	no	2	yes	yes	no	no	no	no	no
263		benign	2	yes	yes	no	no	no	2	yes	yes	no	no	no	no	no
264		benign	3	yes	yes	yes	no	no	3	yes	yes	yes	no	no	no	no
265		malignant	4	yes	yes	yes	yes	no	4	yes	yes	yes	yes	no	no	yes
266		benign	2	yes	yes	no	no	no	2	yes	yes	no	no	no	no	no
267		benign	2	yes	yes	no	no	no	2	yes	yes	no	no	no	no	no
268		benign	1	yes	no	no	no	no	1	yes	no	no	no	no	no	no
269		malignant	4	yes	yes	yes	yes	no	4	yes	yes	yes	yes	no	yes	yes
270		benign	2	yes	yes	no	no	no	2	yes	yes	no	no	no	no	no
271		benign	1	yes	no	no	no	no	1	yes	no	no	no	no	no	no
272		benign	1	yes	no	no	no	no	1	yes	no	no	no	no	no	no
274		benign	2	yes	yes	no	no	no	2	yes	yes	no	no	no	no	no
275		malignant	3	yes	yes	yes	no	no	4	yes	yes	yes	yes	no	no	yes
276		benign	2	yes	yes	no	no	no	2	yes	yes	no	no	no	no	no
278		benign	1	yes	no	no	no	no	1	yes	no	no	no	no	no	no
279		benign	1	yes	no	no	no	no	1	yes	no	no	no	no	no	no
280		benign	1	yes	no	no	no	no	1	yes	no	no	no	no	no	no
281		benign	2	yes	yes	no	no	no	2	yes	yes	no	no	no	no	no
282		benign	1	yes	no	no	no	no	1	yes	no	no	no	no	no	no
283		benign	4	yes	yes	yes	yes	no	4	yes	yes	yes	yes	no	no	yes
284		benign	3	yes	yes	yes	no	no	3	yes	yes	yes	no	no	no	no
285		benign	1	yes	no	no	no	no	1	yes	no	no	no	no	no	no
286		benign	1	yes	no	no	no	no	1	yes	no	no	no	no	no	no
287		benign	1	yes	no	no	no	no	1	yes	no	no	no	no	no	no
288		malignant	4	yes	yes	yes	yes	no	4	yes	yes	yes	yes	no	no	yes
289		benign	2	yes	yes	no	no	no	2	yes	yes	no	no	no	no	no
290		benign	1	yes	no	no	no	no	1	yes	no	no	no	no	no	no
291		malignant	2	yes	yes	no	no	no	2	yes	yes	no	no	no	no	no
292		malignant	4	yes	yes	yes	yes	no	4	yes	yes	yes	yes	no	no	no
293		malignant	4	yes	yes	yes	yes	no	5	yes	yes	yes	yes	yes	no	yes
295		benign	1	yes	no	no	no	no	1	yes	no	no	no	no	no	no
296		benign	3	yes	yes	yes	no	no	3	yes	yes	yes	no	no	yes	yes
297		benign	0	no	no	no	no	no	0	no	no	no	no	no	no	no
298		benign	1	yes	no	no	no	no	1	yes	no	no	no	no	no	no
299		benign	3	yes	yes	yes	no	no	4	yes	yes	yes	yes	no	no	yes
300		malignant	3	yes	yes	yes	no	no	4	yes	yes	yes	yes	no	no	yes
301		benign	1	yes	no	no	no	no	1	yes	no	no	no	no	no	no
302		benign	1	yes	no	no	no	no	1	yes	no	no	no	no	no	no
303		malignant	4	yes	yes	yes	yes	no	4	yes	yes	yes	yes	no	no	yes
304		benign	1	yes	no	no	no	no	1	yes	no	no	no	no	no	no
305		benign	1	yes	no	no	no	no	1	yes	no	no	no	no	no	no
306		malignant	2	yes	yes	no	no	no	2	yes	yes	no	no	no	no	no
307		benign	3	yes	yes	yes	no	no	3	yes	yes	yes	no	no	no	no
308		benign	2	yes	yes	no	no	no	2	yes	yes	no	no	no	no	no
310		benign	1	yes	no	no	no	no	1	yes	no	no	no	no	no	no
311		malignant	4	yes	yes	yes	yes	no	4	yes	yes	yes	yes	no	no	yes
312		benign	2	yes	yes	no	no	no	3	yes	yes	yes	no	no	no	yes
313		malignant	2	yes	yes	no	no	no	3	yes	yes	yes	no	no	no	yes
314		malignant	4	yes	yes	yes	yes	no	4	yes	yes	yes	yes	no	no	yes
315		benign	1	yes	no	no	no	no	1	yes	no	no	no	no	no	no
316		benign	1	yes	no	no	no	no	1	yes	no	no	no	no	no	no
317		benign	1	yes	no	no	no	no	1	yes	no	no	no	no	no	no
318		benign	1	yes	no	no	no	no	1	yes	no	no	no	no	no	no
320		benign	1	yes	no	no	no	no	1	yes	no	no	no	no	no	no
321		benign	1	yes	no	no	no	no	1	yes	no	no	no	no	no	no
322		benign	0	no	no	no	no	no	0	no	no	no	no	no	no	no
323		malignant	3	yes	yes	yes	no	no	3	yes	yes	yes	no	no	no	no
324		malignant	1	yes	no	no	no	no	2	yes	yes	no	no	no	no	yes
325		benign	1	yes	no	no	no	no	1	yes	no	no	no	no	no	no
326		benign	1	yes	no	no	no	no	1	yes	no	no	no	no	no	no
327		malignant	2	yes	yes	no	no	no	3	yes	yes	yes	no	no	no	yes
328		malignant	4	yes	yes	yes	yes	no	4	yes	yes	yes	yes	no	yes	yes
329		benign	0	no	no	no	no	no	0	no	no	no	no	no	no	no
330		benign	1	yes	no	no	no	no	1	yes	no	no	no	no	no	no
331		benign	1	yes	no	no	no	no	1	yes	no	no	no	no	no	no
332		malignant	4	yes	yes	yes	yes	no	4	yes	yes	yes	yes	no	no	yes
333		benign	2	yes	yes	no	no	no	2	yes	yes	no	no	no	no	no
334		benign	1	yes	no	no	no	no	1	yes	no	no	no	no	no	no
335		malignant	3	yes	yes	yes	no	no	4	yes	yes	yes	yes	no	no	yes
336		benign	2	yes	yes	no	no	no	3	yes	yes	yes	no	no	no	yes
337		benign	1	yes	no	no	no	no	1	yes	no	no	no	no	no	no
339		benign	1	yes	no	no	no	no	1	yes	no	no	no	no	no	no
340		benign	3	yes	yes	yes	no	no	3	yes	yes	yes	no	no	yes	yes
342		benign	1	yes	no	no	no	no	1	yes	no	no	no	no	no	no
343		benign	1	yes	no	no	no	no	1	yes	no	no	no	no	no	no
344		benign	2	yes	yes	no	no	no	2	yes	yes	no	no	no	no	no
345		malignant	3	yes	yes	yes	no	no	4	yes	yes	yes	yes	no	no	yes
346		benign	1	yes	no	no	no	no	1	yes	no	no	no	no	no	no
347		malignant	4	yes	yes	yes	yes	no	4	yes	yes	yes	yes	no	yes	yes
348		benign	4	yes	yes	yes	yes	no	4	yes	yes	yes	yes	no	no	no
349		malignant	4	yes	yes	yes	yes	no	4	yes	yes	yes	yes	no	no	yes
350		malignant	4	yes	yes	yes	yes	no	4	yes	yes	yes	yes	no	yes	yes
351		benign	1	yes	no	no	no	no	2	yes	yes	no	no	no	no	yes
352		benign	3	yes	yes	yes	no	no	3	yes	yes	yes	no	no	no	no
353		benign	1	yes	no	no	no	no	1	yes	no	no	no	no	no	no
354		benign	2	yes	yes	no	no	no	2	yes	yes	no	no	no	no	no
355		benign	4	yes	yes	yes	yes	no	4	yes	yes	yes	yes	no	yes	yes
356		benign	3	yes	yes	yes	no	no	3	yes	yes	yes	no	no	no	no
357		malignant	2	yes	yes	no	no	no	3	yes	yes	yes	no	no	no	yes
358		benign	1	yes	no	no	no	no	1	yes	no	no	no	no	no	no
359		malignant	2	yes	yes	no	no	no	3	yes	yes	yes	no	no	no	yes
360		malignant	4	yes	yes	yes	yes	no	4	yes	yes	yes	yes	no	no	no
361		benign	1	yes	no	no	no	no	1	yes	no	no	no	no	no	no
362		malignant	4	yes	yes	yes	yes	no	4	yes	yes	yes	yes	no	no	yes
363		benign	2	yes	yes	no	no	no	2	yes	yes	no	no	no	yes	yes
364		malignant	4	yes	yes	yes	yes	no	4	yes	yes	yes	yes	no	no	yes
365		malignant	3	yes	yes	yes	no	no	3	yes	yes	yes	no	no	no	no
366		malignant	3	yes	yes	yes	no	no	4	yes	yes	yes	yes	no	no	yes
367		benign	2	yes	yes	no	no	no	2	yes	yes	no	no	no	no	no
369		benign	2	yes	yes	no	no	no	2	yes	yes	no	no	no	no	no
371		benign	1	yes	no	no	no	no	1	yes	no	no	no	no	no	no
372		benign	3	yes	yes	yes	no	no	3	yes	yes	yes	no	no	no	no
373		benign	2	yes	yes	no	no	no	2	yes	yes	no	no	no	no	no
374		benign	1	yes	no	no	no	no	1	yes	no	no	no	no	no	no
375		malignant	4	yes	yes	yes	yes	no	4	yes	yes	yes	yes	no	no	yes
376		malignant	4	yes	yes	yes	yes	no	5	yes	yes	yes	yes	yes	no	yes
377		malignant	4	yes	yes	yes	yes	no	4	yes	yes	yes	yes	no	no	yes
378		malignant	4	yes	yes	yes	yes	no	5	yes	yes	yes	yes	yes	no	yes
379		malignant	3	yes	yes	yes	no	no	4	yes	yes	yes	yes	no	no	yes
380		benign	3	yes	yes	yes	no	no	4	yes	yes	yes	yes	no	no	yes
381		benign	2	yes	yes	no	no	no	2	yes	yes	no	no	no	no	no
383		benign	1	yes	no	no	no	no	1	yes	no	no	no	no	no	no
384		benign	1	yes	no	no	no	no	1	yes	no	no	no	no	no	no
385		benign	2	yes	yes	no	no	no	2	yes	yes	no	no	no	no	no
387		benign	0	no	no	no	no	no	0	no	no	no	no	no	no	no
388		benign	1	yes	no	no	no	no	1	yes	no	no	no	no	no	no
389		benign	1	yes	no	no	no	no	1	yes	no	no	no	no	no	no
390		benign	1	yes	no	no	no	no	1	yes	no	no	no	no	no	no
391		benign	1	yes	no	no	no	no	1	yes	no	no	no	no	no	no
392		benign	1	yes	no	no	no	no	1	yes	no	no	no	no	no	no
393		benign	1	yes	no	no	no	no	1	yes	no	no	no	no	no	no
395		benign	1	yes	no	no	no	no	1	yes	no	no	no	no	no	no
396		malignant	2	yes	yes	no	no	no	3	yes	yes	yes	no	no	no	yes
397		malignant	4	yes	yes	yes	yes	no	4	yes	yes	yes	yes	no	no	yes
398		benign	1	yes	no	no	no	no	1	yes	no	no	no	no	no	no
399		benign	1	yes	no	no	no	no	1	yes	no	no	no	no	no	no
400		benign	1	yes	no	no	no	no	1	yes	no	no	no	no	no	no
401		benign	1	yes	no	no	no	no	1	yes	no	no	no	no	no	no
402		benign	1	yes	no	no	no	no	1	yes	no	no	no	no	no	no
403		benign	1	yes	no	no	no	no	1	yes	no	no	no	no	no	no
404		benign	1	yes	no	no	no	no	1	yes	no	no	no	no	no	no
405		benign	2	yes	yes	no	no	no	2	yes	yes	no	no	no	no	no
406		malignant	4	yes	yes	yes	yes	no	4	yes	yes	yes	yes	no	no	no
407		benign	2	yes	yes	no	no	no	2	yes	yes	no	no	no	no	no
408		malignant	4	yes	yes	yes	yes	no	5	yes	yes	yes	yes	yes	no	yes
409		malignant	3	yes	yes	yes	no	no	3	yes	yes	yes	no	no	no	no
410		malignant	4	yes	yes	yes	yes	no	4	yes	yes	yes	yes	no	no	yes
411		malignant	1	yes	no	no	no	no	1	yes	no	no	no	no	no	no
412		malignant	4	yes	yes	yes	yes	no	4	yes	yes	yes	yes	no	yes	yes
413		benign	1	yes	no	no	no	no	1	yes	no	no	no	no	no	no
414		malignant	3	yes	yes	yes	no	no	4	yes	yes	yes	yes	no	no	yes
415		benign	3	yes	yes	yes	no	no	3	yes	yes	yes	no	no	no	no
417		benign	1	yes	no	no	no	no	1	yes	no	no	no	no	no	no
418		benign	1	yes	no	no	no	no	1	yes	no	no	no	no	no	no
419		benign	1	yes	no	no	no	no	1	yes	no	no	no	no	no	no
420		benign	1	yes	no	no	no	no	1	yes	no	no	no	no	no	no
421		benign	1	yes	no	no	no	no	1	yes	no	no	no	no	no	no
422		benign	1	yes	no	no	no	no	1	yes	no	no	no	no	no	no
423		benign	1	yes	no	no	no	no	1	yes	no	no	no	no	no	no
424		benign	1	yes	no	no	no	no	1	yes	no	no	no	no	no	no
425		malignant	4	yes	yes	yes	yes	no	4	yes	yes	yes	yes	no	yes	yes
426		malignant	4	yes	yes	yes	yes	no	5	yes	yes	yes	yes	yes	no	yes
427		benign	1	yes	no	no	no	no	1	yes	no	no	no	no	no	no
428		malignant	3	yes	yes	yes	no	no	3	yes	yes	yes	no	no	no	no
429		benign	1	yes	no	no	no	no	1	yes	no	no	no	no	no	no
430		malignant	3	yes	yes	yes	no	no	3	yes	yes	yes	no	no	yes	yes
431		malignant	4	yes	yes	yes	yes	no	4	yes	yes	yes	yes	no	no	no
432		benign	2	yes	yes	no	no	no	2	yes	yes	no	no	no	no	no
433		benign	4	yes	yes	yes	yes	no	4	yes	yes	yes	yes	no	no	no
434		benign	2	yes	yes	no	no	no	3	yes	yes	yes	no	no	no	yes
435		benign	2	yes	yes	no	no	no	2	yes	yes	no	no	no	no	no
436		benign	2	yes	yes	no	no	no	2	yes	yes	no	no	no	no	no
437		benign	1	yes	no	no	no	no	1	yes	no	no	no	no	no	no
438		benign	2	yes	yes	no	no	no	2	yes	yes	no	no	no	no	no
439		benign	1	yes	no	no	no	no	1	yes	no	no	no	no	no	no
440		benign	1	yes	no	no	no	no	1	yes	no	no	no	no	no	no
441		benign	1	yes	no	no	no	no	1	yes	no	no	no	no	no	no
442		benign	1	yes	no	no	no	no	1	yes	no	no	no	no	no	no
443		benign	1	yes	no	no	no	no	1	yes	no	no	no	no	no	no
444		malignant	4	yes	yes	yes	yes	no	4	yes	yes	yes	yes	no	yes	yes
445		malignant	4	yes	yes	yes	yes	no	5	yes	yes	yes	yes	yes	no	yes
447		benign	1	yes	no	no	no	no	1	yes	no	no	no	no	no	no
448		benign	1	yes	no	no	no	no	1	yes	no	no	no	no	no	no
449		benign	1	yes	no	no	no	no	1	yes	no	no	no	no	no	no
450		benign	1	yes	no	no	no	no	1	yes	no	no	no	no	no	no
452		malignant	4	yes	yes	yes	yes	no	4	yes	yes	yes	yes	no	no	yes
453		benign	4	yes	yes	yes	yes	no	4	yes	yes	yes	yes	no	yes	yes
454		malignant	4	yes	yes	yes	yes	no	5	yes	yes	yes	yes	yes	no	yes
455		benign	2	yes	yes	no	no	no	3	yes	yes	yes	no	no	no	yes
456		benign	4	yes	yes	yes	yes	no	4	yes	yes	yes	yes	no	yes	yes
457		benign	2	yes	yes	no	no	no	2	yes	yes	no	no	no	no	no
458		benign	1	yes	no	no	no	no	1	yes	no	no	no	no	no	no
459		malignant	4	yes	yes	yes	yes	no	4	yes	yes	yes	yes	no	no	yes
460		benign	2	yes	yes	no	no	no	2	yes	yes	no	no	no	no	no
461		benign	3	yes	yes	yes	no	no	3	yes	yes	yes	no	no	no	no
462		benign	1	yes	no	no	no	no	1	yes	no	no	no	no	no	no
464		benign	1	yes	no	no	no	no	1	yes	no	no	no	no	no	no
465		benign	3	yes	yes	yes	no	no	3	yes	yes	yes	no	no	no	no
467		benign	1	yes	no	no	no	no	1	yes	no	no	no	no	no	no
468		benign	2	yes	yes	no	no	no	2	yes	yes	no	no	no	no	no
469		malignant	2	yes	yes	no	no	no	3	yes	yes	yes	no	no	no	yes
470		benign	1	yes	no	no	no	no	1	yes	no	no	no	no	no	no
472		benign	1	yes	no	no	no	no	1	yes	no	no	no	no	no	no
473		malignant	5	yes	yes	yes	yes	yes	5	yes	yes	yes	yes	yes	yes	yes
474		benign	1	yes	no	no	no	no	1	yes	no	no	no	no	no	no
475		benign	2	yes	yes	no	no	no	3	yes	yes	yes	no	no	no	yes
476		benign	1	yes	no	no	no	no	1	yes	no	no	no	no	no	no
477		benign	1	yes	no	no	no	no	1	yes	no	no	no	no	no	no
478		benign	1	yes	no	no	no	no	1	yes	no	no	no	no	no	no
479		benign	1	yes	no	no	no	no	1	yes	no	no	no	no	no	no
480		benign	1	yes	no	no	no	no	1	yes	no	no	no	no	no	no
481		benign	3	yes	yes	yes	no	no	3	yes	yes	yes	no	no	no	no
483		benign	1	yes	no	no	no	no	1	yes	no	no	no	no	no	no
484		benign	1	yes	no	no	no	no	1	yes	no	no	no	no	no	no
485		benign	1	yes	no	no	no	no	1	yes	no	no	no	no	no	no
486		malignant	4	yes	yes	yes	yes	no	4	yes	yes	yes	yes	no	yes	yes
487		malignant	4	yes	yes	yes	yes	no	4	yes	yes	yes	yes	no	yes	yes
488		benign	2	yes	yes	no	no	no	2	yes	yes	no	no	no	no	no
489		malignant	3	yes	yes	yes	no	no	3	yes	yes	yes	no	no	no	no
490		malignant	3	yes	yes	yes	no	no	3	yes	yes	yes	no	no	no	no
491		malignant	3	yes	yes	yes	no	no	4	yes	yes	yes	yes	no	no	yes
492		malignant	4	yes	yes	yes	yes	no	4	yes	yes	yes	yes	no	no	yes
493		malignant	4	yes	yes	yes	yes	no	4	yes	yes	yes	yes	no	no	yes
494		benign	1	yes	no	no	no	no	1	yes	no	no	no	no	no	no
495		benign	1	yes	no	no	no	no	1	yes	no	no	no	no	no	no
497		malignant	4	yes	yes	yes	yes	no	5	yes	yes	yes	yes	yes	no	yes
498		benign	2	yes	yes	no	no	no	2	yes	yes	no	no	no	no	no
499		benign	1	yes	no	no	no	no	1	yes	no	no	no	no	no	no
500		benign	1	yes	no	no	no	no	1	yes	no	no	no	no	no	no
501		benign	0	no	no	no	no	no	0	no	no	no	no	no	no	no
502		malignant	4	yes	yes	yes	yes	no	4	yes	yes	yes	yes	no	no	no
503		malignant	4	yes	yes	yes	yes	no	4	yes	yes	yes	yes	no	no	yes
504		malignant	4	yes	yes	yes	yes	no	4	yes	yes	yes	yes	no	yes	yes
505		benign	1	yes	no	no	no	no	1	yes	no	no	no	no	no	no
506		benign	1	yes	no	no	no	no	1	yes	no	no	no	no	no	no
507		benign	1	yes	no	no	no	no	1	yes	no	no	no	no	no	no
508		malignant	4	yes	yes	yes	yes	no	4	yes	yes	yes	yes	no	yes	yes
509		benign	1	yes	no	no	no	no	1	yes	no	no	no	no	no	no
510		malignant	4	yes	yes	yes	yes	no	4	yes	yes	yes	yes	no	no	yes
511		malignant	4	yes	yes	yes	yes	no	4	yes	yes	yes	yes	no	yes	yes
512		malignant	2	yes	yes	no	no	no	3	yes	yes	yes	no	no	no	yes
513		benign	1	yes	no	no	no	no	1	yes	no	no	no	no	no	no
514		benign	2	yes	yes	no	no	no	2	yes	yes	no	no	no	no	no
517		benign	1	yes	no	no	no	no	1	yes	no	no	no	no	no	no
518		malignant	2	yes	yes	no	no	no	3	yes	yes	yes	no	no	no	yes
519		malignant	2	yes	yes	no	no	no	3	yes	yes	yes	no	no	no	yes
520		malignant	2	yes	yes	no	no	no	3	yes	yes	yes	no	no	no	yes
521		benign	1	yes	no	no	no	no	1	yes	no	no	no	no	no	no
522		malignant	3	yes	yes	yes	no	no	4	yes	yes	yes	yes	no	no	yes
523		malignant	4	yes	yes	yes	yes	no	4	yes	yes	yes	yes	no	no	yes
524		benign	1	yes	no	no	no	no	1	yes	no	no	no	no	no	no
525		malignant	4	yes	yes	yes	yes	no	4	yes	yes	yes	yes	no	yes	yes
526		benign	1	yes	no	no	no	no	1	yes	no	no	no	no	no	no
527		benign	1	yes	no	no	no	no	1	yes	no	no	no	no	no	no
528		benign	1	yes	no	no	no	no	1	yes	no	no	no	no	no	no
529		benign	1	yes	no	no	no	no	1	yes	no	no	no	no	no	no
531		benign	1	yes	no	no	no	no	1	yes	no	no	no	no	no	no
533		benign	2	yes	yes	no	no	no	2	yes	yes	no	no	no	no	no
534		benign	2	yes	yes	no	no	no	2	yes	yes	no	no	no	yes	yes
536		benign	1	yes	no	no	no	no	1	yes	no	no	no	no	no	no
537		malignant	4	yes	yes	yes	yes	no	4	yes	yes	yes	yes	no	no	yes
538		malignant	4	yes	yes	yes	yes	no	5	yes	yes	yes	yes	yes	no	yes
539		benign	1	yes	no	no	no	no	1	yes	no	no	no	no	no	no
540		benign	4	yes	yes	yes	yes	no	4	yes	yes	yes	yes	no	no	yes
541		benign	1	yes	no	no	no	no	1	yes	no	no	no	no	no	no
542		malignant	3	yes	yes	yes	no	no	4	yes	yes	yes	yes	no	no	yes
543		benign	4	yes	yes	yes	yes	no	4	yes	yes	yes	yes	no	yes	yes
544		malignant	4	yes	yes	yes	yes	no	5	yes	yes	yes	yes	yes	no	yes
545		benign	1	yes	no	no	no	no	1	yes	no	no	no	no	no	no
546		malignant	4	yes	yes	yes	yes	no	4	yes	yes	yes	yes	no	no	no
547		benign	1	yes	no	no	no	no	1	yes	no	no	no	no	no	no
548		benign	4	yes	yes	yes	yes	no	4	yes	yes	yes	yes	no	no	no
550		benign	2	yes	yes	no	no	no	2	yes	yes	no	no	no	no	no
551		benign	1	yes	no	no	no	no	1	yes	no	no	no	no	no	no
552		benign	1	yes	no	no	no	no	1	yes	no	no	no	no	no	no
553		malignant	4	yes	yes	yes	yes	no	5	yes	yes	yes	yes	yes	no	yes
554		benign	1	yes	no	no	no	no	1	yes	no	no	no	no	no	no
555		malignant	4	yes	yes	yes	yes	no	4	yes	yes	yes	yes	no	yes	yes
556		benign	1	yes	no	no	no	no	1	yes	no	no	no	no	no	no
557		benign	1	yes	no	no	no	no	1	yes	no	no	no	no	no	no
558		malignant	2	yes	yes	no	no	no	2	yes	yes	no	no	no	no	no
559		benign	1	yes	no	no	no	no	1	yes	no	no	no	no	no	no
560		benign	1	yes	no	no	no	no	1	yes	no	no	no	no	no	no
561		benign	2	yes	yes	no	no	no	2	yes	yes	no	no	no	no	no
563		benign	2	yes	yes	no	no	no	2	yes	yes	no	no	no	no	no
565		benign	1	yes	no	no	no	no	1	yes	no	no	no	no	no	no
568		malignant	2	yes	yes	no	no	no	3	yes	yes	yes	no	no	no	yes
569		malignant	4	yes	yes	yes	yes	no	4	yes	yes	yes	yes	no	no	yes
570		malignant	3	yes	yes	yes	no	no	4	yes	yes	yes	yes	no	no	yes
571		benign	1	yes	no	no	no	no	1	yes	no	no	no	no	no	no
572		benign	1	yes	no	no	no	no	1	yes	no	no	no	no	no	no
573		malignant	4	yes	yes	yes	yes	no	4	yes	yes	yes	yes	no	no	yes
574		benign	1	yes	no	no	no	no	1	yes	no	no	no	no	no	no
575		benign	1	yes	no	no	no	no	1	yes	no	no	no	no	no	no
577		malignant	4	yes	yes	yes	yes	no	4	yes	yes	yes	yes	no	yes	yes
578		benign	1	yes	no	no	no	no	1	yes	no	no	no	no	no	no
579		benign	4	yes	yes	yes	yes	no	4	yes	yes	yes	yes	no	yes	yes
580		benign	1	yes	no	no	no	no	1	yes	no	no	no	no	no	no
581		benign	1	yes	no	no	no	no	1	yes	no	no	no	no	no	no
583		benign	1	yes	no	no	no	no	1	yes	no	no	no	no	no	no
584		malignant	4	yes	yes	yes	yes	no	5	yes	yes	yes	yes	yes	no	yes
585		benign	1	yes	no	no	no	no	1	yes	no	no	no	no	no	no
586		benign	1	yes	no	no	no	no	1	yes	no	no	no	no	no	no
588		malignant	4	yes	yes	yes	yes	no	4	yes	yes	yes	yes	no	no	yes
589		malignant	4	yes	yes	yes	yes	no	4	yes	yes	yes	yes	no	yes	yes
590		benign	1	yes	no	no	no	no	1	yes	no	no	no	no	no	no
592		malignant	5	yes	yes	yes	yes	yes	5	yes	yes	yes	yes	yes	yes	yes
593		malignant	4	yes	yes	yes	yes	no	4	yes	yes	yes	yes	no	no	yes
594		benign	1	yes	no	no	no	no	1	yes	no	no	no	no	no	no
595		benign	1	yes	no	no	no	no	1	yes	no	no	no	no	no	no
596		benign	1	yes	no	no	no	no	1	yes	no	no	no	no	no	no
597		benign	1	yes	no	no	no	no	1	yes	no	no	no	no	no	no
598		malignant	4	yes	yes	yes	yes	no	5	yes	yes	yes	yes	yes	no	yes
599		benign	1	yes	no	no	no	no	1	yes	no	no	no	no	no	no
600		malignant	2	yes	yes	no	no	no	3	yes	yes	yes	no	no	no	yes
601		benign	1	yes	no	no	no	no	1	yes	no	no	no	no	no	no
602		benign	2	yes	yes	no	no	no	2	yes	yes	no	no	no	no	no
603		benign	1	yes	no	no	no	no	1	yes	no	no	no	no	no	no
606		benign	1	yes	no	no	no	no	1	yes	no	no	no	no	no	no
607		benign	1	yes	no	no	no	no	1	yes	no	no	no	no	no	no
608		benign	1	yes	no	no	no	no	1	yes	no	no	no	no	no	no
609		malignant	3	yes	yes	yes	no	no	4	yes	yes	yes	yes	no	no	yes
610		malignant	4	yes	yes	yes	yes	no	4	yes	yes	yes	yes	no	no	yes
611		malignant	3	yes	yes	yes	no	no	3	yes	yes	yes	no	no	no	no
612		benign	1	yes	no	no	no	no	1	yes	no	no	no	no	no	no
613		malignant	4	yes	yes	yes	yes	no	4	yes	yes	yes	yes	no	no	yes
614		malignant	3	yes	yes	yes	no	no	4	yes	yes	yes	yes	no	no	yes
615		malignant	4	yes	yes	yes	yes	no	4	yes	yes	yes	yes	no	yes	yes
616		benign	1	yes	no	no	no	no	1	yes	no	no	no	no	no	no
617		malignant	4	yes	yes	yes	yes	no	4	yes	yes	yes	yes	no	no	no
619		malignant	3	yes	yes	yes	no	no	3	yes	yes	yes	no	no	no	no
620		benign	2	yes	yes	no	no	no	2	yes	yes	no	no	no	no	no
621		benign	3	yes	yes	yes	no	no	3	yes	yes	yes	no	no	no	no
622		malignant	3	yes	yes	yes	no	no	4	yes	yes	yes	yes	no	no	yes
623		malignant	3	yes	yes	yes	no	no	3	yes	yes	yes	no	no	no	no
624		malignant	4	yes	yes	yes	yes	no	5	yes	yes	yes	yes	yes	no	yes
625		benign	3	yes	yes	yes	no	no	3	yes	yes	yes	no	no	no	no
626		malignant	2	yes	yes	no	no	no	3	yes	yes	yes	no	no	no	yes
627		malignant	2	yes	yes	no	no	no	3	yes	yes	yes	no	no	no	yes
628		benign	1	yes	no	no	no	no	1	yes	no	no	no	no	no	no
630		benign	1	yes	no	no	no	no	1	yes	no	no	no	no	no	no
631		benign	2	yes	yes	no	no	no	2	yes	yes	no	no	no	no	no
633		benign	1	yes	no	no	no	no	1	yes	no	no	no	no	no	no
634		malignant	2	yes	yes	no	no	no	3	yes	yes	yes	no	no	no	yes
635		benign	1	yes	no	no	no	no	1	yes	no	no	no	no	no	no
636		benign	1	yes	no	no	no	no	1	yes	no	no	no	no	no	no
637		benign	2	yes	yes	no	no	no	2	yes	yes	no	no	no	no	no
638		benign	3	yes	yes	yes	no	no	3	yes	yes	yes	no	no	no	no
640		malignant	3	yes	yes	yes	no	no	4	yes	yes	yes	yes	no	no	yes
641		benign	1	yes	no	no	no	no	1	yes	no	no	no	no	no	no
642		malignant	3	yes	yes	yes	no	no	4	yes	yes	yes	yes	no	no	yes
643		benign	1	yes	no	no	no	no	1	yes	no	no	no	no	no	no
644		benign	2	yes	yes	no	no	no	3	yes	yes	yes	no	no	no	yes
645		benign	1	yes	no	no	no	no	1	yes	no	no	no	no	no	no
646		benign	1	yes	no	no	no	no	1	yes	no	no	no	no	no	no
647		malignant	2	yes	yes	no	no	no	3	yes	yes	yes	no	no	no	yes
648		malignant	2	yes	yes	no	no	no	3	yes	yes	yes	no	no	no	yes
649		benign	2	yes	yes	no	no	no	2	yes	yes	no	no	no	no	no
650		benign	4	yes	yes	yes	yes	no	4	yes	yes	yes	yes	no	no	no
651		benign	4	yes	yes	yes	yes	no	4	yes	yes	yes	yes	no	no	yes
652		benign	2	yes	yes	no	no	no	2	yes	yes	no	no	no	no	no
653		malignant	4	yes	yes	yes	yes	no	5	yes	yes	yes	yes	yes	no	yes
654		benign	1	yes	no	no	no	no	1	yes	no	no	no	no	no	no
655		malignant	4	yes	yes	yes	yes	no	5	yes	yes	yes	yes	yes	no	yes
656		benign	1	yes	no	no	no	no	1	yes	no	no	no	no	no	no
657		malignant	4	yes	yes	yes	yes	no	4	yes	yes	yes	yes	no	no	no
658		malignant	2	yes	yes	no	no	no	3	yes	yes	yes	no	no	no	yes
659		benign	2	yes	yes	no	no	no	2	yes	yes	no	no	no	no
660		benign	1	yes	no	no	no	no	1	yes	no	no	no	no	no	no
661		benign	1	yes	no	no	no	no	1	yes	no	no	no	no	no	no
662		malignant	4	yes	yes	yes	yes	no	4	yes	yes	yes	yes	no	yes	yes
663		benign	1	yes	no	no	no	no	1	yes	no	no	no	no	no	no
664		malignant	3	yes	yes	yes	no	no	4	yes	yes	yes	yes	no	no	yes
665		malignant	3	yes	yes	yes	no	no	3	yes	yes	yes	no	no	no	no
666		benign	2	yes	yes	no	no	no	2	yes	yes	no	no	no	no	no
667		malignant	3	yes	yes	yes	no	no	3	yes	yes	yes	no	no	no	no
668		benign	1	yes	no	no	no	no	1	yes	no	no	no	no	no	no
669		malignant	2	yes	yes	no	no	no	2	yes	yes	no	no	no	no	no
670		malignant	2	yes	yes	no	no	no	3	yes	yes	yes	no	no	no	yes
671		malignant	3	yes	yes	yes	no	no	4	yes	yes	yes	yes	no	no	yes
672		benign	1	yes	no	no	no	no	1	yes	no	no	no	no	no	no
674		benign	1	yes	no	no	no	no	1	yes	no	no	no	no	no	no
675		benign	2	yes	yes	no	no	no	2	yes	yes	no	no	no	no	no
676		benign	2	yes	yes	no	no	no	2	yes	yes	no	no	no	no	no
677		malignant	3	yes	yes	yes	no	no	4	yes	yes	yes	yes	no	no	yes
678		benign	1	yes	no	no	no	no	1	yes	no	no	no	no	no	no
679		malignant	4	yes	yes	yes	yes	no	4	yes	yes	yes	yes	no	no	yes
680		benign	2	yes	yes	no	no	no	2	yes	yes	no	no	no	no	no
681		benign	1	yes	no	no	no	no	1	yes	no	no	no	no	no	no
682		benign	4	yes	yes	yes	yes	no	4	yes	yes	yes	yes	no	yes	yes
683		benign	1	yes	no	no	no	no	1	yes	no	no	no	no	no	no
684		benign	1	yes	no	no	no	no	1	yes	no	no	no	no	no	no
685		benign	1	yes	no	no	no	no	1	yes	no	no	no	no	no	no
686		benign	1	yes	no	no	no	no	1	yes	no	no	no	no	no	no
687		malignant	3	yes	yes	yes	no	no	4	yes	yes	yes	yes	no	no	yes
688		benign	1	yes	no	no	no	no	1	yes	no	no	no	no	no	no
689		benign	1	yes	no	no	no	no	1	yes	no	no	no	no	no	no
690		benign	1	yes	no	no	no	no	1	yes	no	no	no	no	no	no
691		benign	1	yes	no	no	no	no	1	yes	no	no	no	no	no	no
692		benign	3	yes	yes	yes	no	no	3	yes	yes	yes	no	no	no	no
694		benign	1	yes	no	no	no	no	1	yes	no	no	no	no	no	no
695		malignant	5	yes	yes	yes	yes	yes	5	yes	yes	yes	yes	yes	yes	yes
696		malignant	4	yes	yes	yes	yes	no	5	yes	yes	yes	yes	yes	no	yes
697		benign	1	yes	no	no	no	no	1	yes	no	no	no	no	no	no
698		benign	1	yes	no	no	no	no	1	yes	no	no	no	no	no	no
699		benign	1	yes	no	no	no	no	1	yes	no	no	no	no	no	no
700		benign	2	yes	yes	no	no	no	2	yes	yes	no	no	no	no	no
701		benign	1	yes	no	no	no	no	1	yes	no	no	no	no	no	no
703		benign	1	yes	no	no	no	no	1	yes	no	no	no	no	no	no
704		benign	4	yes	yes	yes	yes	no	4	yes	yes	yes	yes	no	no	no
705		malignant	4	yes	yes	yes	yes	no	5	yes	yes	yes	yes	yes	no	yes
706		malignant	4	yes	yes	yes	yes	no	4	yes	yes	yes	yes	no	no	yes
707		benign	1	yes	no	no	no	no	1	yes	no	no	no	no	no	no
708		benign	2	yes	yes	no	no	no	2	yes	yes	no	no	no	no	no
709		malignant	4	yes	yes	yes	yes	no	4	yes	yes	yes	yes	no	yes	yes
710		malignant	5	yes	yes	yes	yes	yes	5	yes	yes	yes	yes	yes	yes	yes
711		malignant	3	yes	yes	yes	no	no	4	yes	yes	yes	yes	no	no	yes
712		benign	1	yes	no	no	no	no	1	yes	no	no	no	no	no	no
713		benign	1	yes	no	no	no	no	1	yes	no	no	no	no	no	no
714		benign	2	yes	yes	no	no	no	2	yes	yes	no	no	no	no	no
715		benign	3	yes	yes	yes	no	no	3	yes	yes	yes	no	no	no	no
716		malignant	4	yes	yes	yes	yes	no	4	yes	yes	yes	yes	no	no	yes
717		malignant	4	yes	yes	yes	yes	no	4	yes	yes	yes	yes	no	no	no
718		benign	1	yes	no	no	no	no	1	yes	no	no	no	no	no	no
719		benign	1	yes	no	no	no	no	1	yes	no	no	no	no	no	no
720		benign	1	yes	no	no	no	no	1	yes	no	no	no	no	no	no
721		benign	2	yes	yes	no	no	no	2	yes	yes	no	no	no	no	no
722		benign	1	yes	no	no	no	no	1	yes	no	no	no	no	no	no
723		benign	1	yes	no	no	no	no	1	yes	no	no	no	no	no	no
724		malignant	3	yes	yes	yes	no	no	4	yes	yes	yes	yes	no	no	yes
725		benign	3	yes	yes	yes	no	no	3	yes	yes	yes	no	no	no	no
726		benign	1	yes	no	no	no	no	1	yes	no	no	no	no	no	no
727		benign	1	yes	no	no	no	no	1	yes	no	no	no	no	no	no
728		benign	1	yes	no	no	no	no	1	yes	no	no	no	no	no	no
729		benign	1	yes	no	no	no	no	1	yes	no	no	no	no	no	no
730		benign	3	yes	yes	yes	no	no	3	yes	yes	yes	no	no	no	no
731		benign	2	yes	yes	no	no	no	2	yes	yes	no	no	no	no	no
732		benign	3	yes	yes	yes	no	no	3	yes	yes	yes	no	no	no	no
733		benign	1	yes	no	no	no	no	1	yes	no	no	no	no	no	no
735		benign	1	yes	no	no	no	no	1	yes	no	no	no	no	no	no
736		benign	2	yes	yes	no	no	no	2	yes	yes	no	no	no	no	no
737		malignant	4	yes	yes	yes	yes	no	4	yes	yes	yes	yes	no	no	yes
738		benign	1	yes	no	no	no	no	1	yes	no	no	no	no	no	no
739		malignant	4	yes	yes	yes	yes	no	5	yes	yes	yes	yes	yes	no	yes
740		benign	2	yes	yes	no	no	no	2	yes	yes	no	no	no	no	no
741		benign	1	yes	no	no	no	no	1	yes	no	no	no	no	no	no
742		malignant	4	yes	yes	yes	yes	no	4	yes	yes	yes	yes	no	no	yes
743		malignant	4	yes	yes	yes	yes	no	4	yes	yes	yes	yes	no	yes	yes
744		benign	1	yes	no	no	no	no	1	yes	no	no	no	no	no	no
745		benign	0	no	no	no	no	no	0	no	no	no	no	no	no	no
746		malignant	3	yes	yes	yes	no	no	4	yes	yes	yes	yes	no	no	yes
747		malignant	4	yes	yes	yes	yes	no	4	yes	yes	yes	yes	no	no	yes
748		benign	1	yes	no	no	no	no	1	yes	no	no	no	no	no	no
749		benign	2	yes	yes	no	no	no	2	yes	yes	no	no	no	no	no
750		benign	1	yes	no	no	no	no	1	yes	no	no	no	no	no	no
751		benign	1	yes	no	no	no	no	1	yes	no	no	no	no	no	no
752		malignant	3	yes	yes	yes	no	no	4	yes	yes	yes	yes	no	no	yes
753		malignant	4	yes	yes	yes	yes	no	4	yes	yes	yes	yes	no	no	no
754		benign	3	yes	yes	yes	no	no	4	yes	yes	yes	yes	no	no	yes
755		benign	3	yes	yes	yes	no	no	3	yes	yes	yes	no	no	no	no
756		benign	1	yes	no	no	no	no	1	yes	no	no	no	no	no	no
757		benign	1	yes	no	no	no	no	1	yes	no	no	no	no	no	no
758		benign	1	yes	no	no	no	no	1	yes	no	no	no	no	no	no
759		benign	1	yes	no	no	no	no	1	yes	no	no	no	no	no	no
760		malignant	4	yes	yes	yes	yes	no	4	yes	yes	yes	yes	no	yes	yes
761		malignant	2	yes	yes	no	no	no	3	yes	yes	yes	no	no	no	yes
762		benign	0	no	no	no	no	no	0	no	no	no	no	no	no	no
763		benign	2	yes	yes	no	no	no	2	yes	yes	no	no	no	no	no
764		benign	1	yes	no	no	no	no	1	yes	no	no	no	no	no	no
765		benign	1	yes	no	no	no	no	1	yes	no	no	no	no	no	no
766		benign	1	yes	no	no	no	no	1	yes	no	no	no	no	no	no
767		malignant	4	yes	yes	yes	yes	no	4	yes	yes	yes	yes	no	no	yes
768		benign	5	yes	yes	yes	yes	yes	5	yes	yes	yes	yes	yes	yes	yes
769		benign	2	yes	yes	no	no	no	2	yes	yes	no	no	no	no	no
770		malignant	4	yes	yes	yes	yes	no	4	yes	yes	yes	yes	no	no	yes
771		benign	4	yes	yes	yes	yes	no	4	yes	yes	yes	yes	no	yes	yes
772		malignant	4	yes	yes	yes	yes	no	4	yes	yes	yes	yes	no	yes	yes
773		malignant	4	yes	yes	yes	yes	no	4	yes	yes	yes	yes	no	no	yes
774		benign	2	yes	yes	no	no	no	2	yes	yes	no	no	no	no	no
775		benign	0	no	no	no	no	no	0	no	no	no	no	no	no	no
776		benign	0	no	no	no	no	no	0	no	no	no	no	no	no	no
777		malignant	4	yes	yes	yes	yes	no	4	yes	yes	yes	yes	no	no	no
778		benign	2	yes	yes	no	no	no	3	yes	yes	yes	no	no	no	yes
779		malignant	3	yes	yes	yes	no	no	4	yes	yes	yes	yes	no	no	yes
780		benign	4	yes	yes	yes	yes	no	4	yes	yes	yes	yes	no	no	no
781		benign	2	yes	yes	no	no	no	2	yes	yes	no	no	no	no	no
782		benign	1	yes	no	no	no	no	1	yes	no	no	no	no	no	no
783		benign	1	yes	no	no	no	no	1	yes	no	no	no	no	no	no
784		benign	1	yes	no	no	no	no	1	yes	no	no	no	no	no	no
785		benign	1	yes	no	no	no	no	1	yes	no	no	no	no	no	no
786		benign	1	yes	no	no	no	no	1	yes	no	no	no	no	no	no
787		malignant	4	yes	yes	yes	yes	no	4	yes	yes	yes	yes	no	no	no
788		benign	2	yes	yes	no	no	no	2	yes	yes	no	no	no	no	no
789		malignant	4	yes	yes	yes	yes	no	4	yes	yes	yes	yes	no	yes	yes
790		benign	5	yes	yes	yes	yes	yes	5	yes	yes	yes	yes	yes	yes	yes
791		malignant	3	yes	yes	yes	no	no	3	yes	yes	yes	no	no	no	no
792		benign	2	yes	yes	no	no	no	2	yes	yes	no	no	no	no	no
793		malignant	4	yes	yes	yes	yes	no	4	yes	yes	yes	yes	no	no	yes
794		benign	1	yes	no	no	no	no	1	yes	no	no	no	no	no	no
795		benign	2	yes	yes	no	no	no	2	yes	yes	no	no	no	no	no
796		malignant	4	yes	yes	yes	yes	no	5	yes	yes	yes	yes	yes	no	yes
797		benign	1	yes	no	no	no	no	1	yes	no	no	no	no	no	no
798		benign	2	yes	yes	no	no	no	2	yes	yes	no	no	no	no	no
799		benign	2	yes	yes	no	no	no	2	yes	yes	no	no	no	no	no
800		benign	3	yes	yes	yes	no	no	3	yes	yes	yes	no	no	no	no
801		benign	1	yes	no	no	no	no	1	yes	no	no	no	no	no	no
802		benign	1	yes	no	no	no	no	1	yes	no	no	no	no	no	no
803		malignant	4	yes	yes	yes	yes	no	4	yes	yes	yes	yes	no	no	no
804		benign	1	yes	no	no	no	no	1	yes	no	no	no	no	no	no
805		benign	2	yes	yes	no	no	no	2	yes	yes	no	no	no	no	no
806		benign	2	yes	yes	no	no	no	2	yes	yes	no	no	no	no	no
807		benign	1	yes	no	no	no	no	1	yes	no	no	no	no	no	no
808		malignant	4	yes	yes	yes	yes	no	4	yes	yes	yes	yes	no	yes	yes
809		benign	1	yes	no	no	no	no	1	yes	no	no	no	no	no	no
810		malignant	4	yes	yes	yes	yes	no	4	yes	yes	yes	yes	no	no	yes
811		malignant	4	yes	yes	yes	yes	no	4	yes	yes	yes	yes	no	no	yes
812		benign	2	yes	yes	no	no	no	2	yes	yes	no	no	no	no	no
814		benign	1	yes	no	no	no	no	1	yes	no	no	no	no	no	no
815		malignant	4	yes	yes	yes	yes	no	4	yes	yes	yes	yes	no	no	yes
816		benign	2	yes	yes	no	no	no	2	yes	yes	no	no	no	no	no
818		benign	1	yes	no	no	no	no	1	yes	no	no	no	no	no	no
819		benign	2	yes	yes	no	no	no	2	yes	yes	no	no	no	no	no
820		benign	1	yes	no	no	no	no	1	yes	no	no	no	no	no	no
821		malignant	3	yes	yes	yes	no	no	4	yes	yes	yes	yes	no	no	yes
822		benign	1	yes	no	no	no	no	1	yes	no	no	no	no	no	no
823		malignant	4	yes	yes	yes	yes	no	4	yes	yes	yes	yes	no	no	yes
824		benign	1	yes	no	no	no	no	1	yes	no	no	no	no	no	no
825		benign	1	yes	no	no	no	no	1	yes	no	no	no	no	no	no
826		benign	1	yes	no	no	no	no	1	yes	no	no	no	no	no	no
827		benign	2	yes	yes	no	no	no	2	yes	yes	no	no	no	no	no
828		benign	1	yes	no	no	no	no	1	yes	no	no	no	no	no	no
829		benign	2	yes	yes	no	no	no	2	yes	yes	no	no	no	no	no
830		benign	1	yes	no	no	no	no	1	yes	no	no	no	no	no	no
831		benign	1	yes	no	no	no	no	1	yes	no	no	no	no	no	no
832		malignant	4	yes	yes	yes	yes	no	4	yes	yes	yes	yes	no	no	no
833		benign	3	yes	yes	yes	no	no	3	yes	yes	yes	no	no	no	no
834		benign	1	yes	no	no	no	no	1	yes	no	no	no	no	no	no
835		benign	3	yes	yes	yes	no	no	3	yes	yes	yes	no	no	no	no
837		benign	1	yes	no	no	no	no	1	yes	no	no	no	no	no	no
838		benign	1	yes	no	no	no	no	1	yes	no	no	no	no	no	no
839		malignant	4	yes	yes	yes	yes	no	4	yes	yes	yes	yes	no	no	yes
840		benign	2	yes	yes	no	no	no	2	yes	yes	no	no	no	no	no
841		benign	1	yes	no	no	no	no	1	yes	no	no	no	no	no	no
842		malignant	4	yes	yes	yes	yes	no	4	yes	yes	yes	yes	no	no	no
843		benign	1	yes	no	no	no	no	1	yes	no	no	no	no	no	no
845		benign	1	yes	no	no	no	no	1	yes	no	no	no	no	no	no
846		benign	1	yes	no	no	no	no	1	yes	no	no	no	no	no	no
847		benign	1	yes	no	no	no	no	1	yes	no	no	no	no	no	no
850		benign	2	yes	yes	no	no	no	2	yes	yes	no	no	no	no	no
851		malignant	3	yes	yes	yes	no	no	3	yes	yes	yes	no	no	no	no
852		benign	1	yes	no	no	no	no	1	yes	no	no	no	no	no	no
853		benign	3	yes	yes	yes	no	no	3	yes	yes	yes	no	no	yes	yes
855		benign	0	no	no	no	no	no	0	no	no	no	no	no	no	no
856		malignant	4	yes	yes	yes	yes	no	5	yes	yes	yes	yes	yes	no	yes
857		malignant	4	yes	yes	yes	yes	no	4	yes	yes	yes	yes	no	no	yes
858		malignant	4	yes	yes	yes	yes	no	4	yes	yes	yes	yes	no	no	yes
859		benign	2	yes	yes	no	no	no	2	yes	yes	no	no	no	no	no
860		benign	2	yes	yes	no	no	no	2	yes	yes	no	no	no	no	no
861		benign	1	yes	no	no	no	no	1	yes	no	no	no	no	no	no
862		malignant	4	yes	yes	yes	yes	no	4	yes	yes	yes	yes	no	no	yes
863		malignant	4	yes	yes	yes	yes	no	4	yes	yes	yes	yes	no	no	yes
864		benign	4	yes	yes	yes	yes	no	4	yes	yes	yes	yes	no	yes	yes
865		malignant	3	yes	yes	yes	no	no	4	yes	yes	yes	yes	no	no	yes
866		benign	1	yes	no	no	no	no	1	yes	no	no	no	no	no	no
867		benign	2	yes	yes	no	no	no	2	yes	yes	no	no	no	no	no
868		benign	1	yes	no	no	no	no	1	yes	no	no	no	no	no	no
869		benign	1	yes	no	no	no	no	1	yes	no	no	no	no	no	no
870		benign	1	yes	no	no	no	no	1	yes	no	no	no	no	no	no
871		malignant	4	yes	yes	yes	yes	no	4	yes	yes	yes	yes	no	no	no
873		benign	1	yes	no	no	no	no	1	yes	no	no	no	no	no	no
874		malignant	4	yes	yes	yes	yes	no	4	yes	yes	yes	yes	no	no	no
875		benign	1	yes	no	no	no	no	1	yes	no	no	no	no	no	no
876		benign	1	yes	no	no	no	no	1	yes	no	no	no	no	no	no
877		benign	3	yes	yes	yes	no	no	3	yes	yes	yes	no	no	no	no
878		malignant	4	yes	yes	yes	yes	no	4	yes	yes	yes	yes	no	no	yes
880		benign	1	yes	no	no	no	no	1	yes	no	no	no	no	no	no
881		malignant	5	yes	yes	yes	yes	yes	5	yes	yes	yes	yes	yes	yes	yes
882		benign	2	yes	yes	no	no	no	2	yes	yes	no	no	no	no	no
883		malignant	4	yes	yes	yes	yes	no	4	yes	yes	yes	yes	no	yes	yes
884		malignant	4	yes	yes	yes	yes	no	4	yes	yes	yes	yes	no	no	yes
885		malignant	3	yes	yes	yes	no	no	4	yes	yes	yes	yes	no	no	yes
886		malignant	4	yes	yes	yes	yes	no	4	yes	yes	yes	yes	no	no	yes
887		benign	2	yes	yes	no	no	no	2	yes	yes	no	no	no	no	no
888		malignant	4	yes	yes	yes	yes	no	4	yes	yes	yes	yes	no	no	yes
889		benign	1	yes	no	no	no	no	1	yes	no	no	no	no	no	no
890		malignant	4	yes	yes	yes	yes	no	4	yes	yes	yes	yes	no	no	yes
891		benign	1	yes	no	no	no	no	1	yes	no	no	no	no	no	no
892		malignant	4	yes	yes	yes	yes	no	4	yes	yes	yes	yes	no	no	yes
893		benign	1	yes	no	no	no	no	1	yes	no	no	no	no	no	no
894		benign	1	yes	no	no	no	no	1	yes	no	no	no	no	no	no
895		benign	1	yes	no	no	no	no	1	yes	no	no	no	no	no	no
896		malignant	4	yes	yes	yes	yes	no	5	yes	yes	yes	yes	yes	no	yes
897		benign	1	yes	no	no	no	no	1	yes	no	no	no	no	no	no
898		benign	2	yes	yes	no	no	no	2	yes	yes	no	no	no	no	no
899		benign	1	yes	no	no	no	no	1	yes	no	no	no	no	no	no
900		benign	1	yes	no	no	no	no	1	yes	no	no	no	no	no	no
901		benign	1	yes	no	no	no	no	1	yes	no	no	no	no	no	no
902		benign	1	yes	no	no	no	no	1	yes	no	no	no	no	no	no
903		benign	3	yes	yes	yes	no	no	3	yes	yes	yes	no	no	no	no
904		benign	1	yes	no	no	no	no	1	yes	no	no	no	no	no	no
905		malignant	4	yes	yes	yes	yes	no	4	yes	yes	yes	yes	no	no	yes
906		malignant	4	yes	yes	yes	yes	no	4	yes	yes	yes	yes	no	yes	yes
907		benign	1	yes	no	no	no	no	1	yes	no	no	no	no	no	no
908		benign	1	yes	no	no	no	no	1	yes	no	no	no	no	no	no
909		malignant	3	yes	yes	yes	no	no	4	yes	yes	yes	yes	no	no	yes
910		benign	3	yes	yes	yes	no	no	3	yes	yes	yes	no	no	no	no
911		benign	2	yes	yes	no	no	no	2	yes	yes	no	no	no	no	no
912		benign	1	yes	no	no	no	no	1	yes	no	no	no	no	no	no
913		benign	2	yes	yes	no	no	no	3	yes	yes	yes	no	no	no	yes
914		benign	1	yes	no	no	no	no	1	yes	no	no	no	no	no	no
917		benign	1	yes	no	no	no	no	1	yes	no	no	no	no	no	no
918		benign	2	yes	yes	no	no	no	2	yes	yes	no	no	no	no	no
920		benign	1	yes	no	no	no	no	1	yes	no	no	no	no	no	no
921		benign	2	yes	yes	no	no	no	2	yes	yes	no	no	no	no	no
922		benign	4	yes	yes	yes	yes	no	4	yes	yes	yes	yes	no	yes	yes
923		benign	1	yes	no	no	no	no	1	yes	no	no	no	no	no	no
924		malignant	5	yes	yes	yes	yes	yes	5	yes	yes	yes	yes	yes	yes	yes
925		malignant	4	yes	yes	yes	yes	no	4	yes	yes	yes	yes	no	yes	yes
926		malignant	4	yes	yes	yes	yes	no	4	yes	yes	yes	yes	no	no	yes
927		benign	1	yes	no	no	no	no	1	yes	no	no	no	no	no	no
928		malignant	4	yes	yes	yes	yes	no	4	yes	yes	yes	yes	no	no	yes
929		benign	2	yes	yes	no	no	no	2	yes	yes	no	no	no	no	no
930		benign	2	yes	yes	no	no	no	2	yes	yes	no	no	no	no	no
931		malignant	4	yes	yes	yes	yes	no	4	yes	yes	yes	yes	no	no	no
932		benign	1	yes	no	no	no	no	1	yes	no	no	no	no	no	no
933		benign	1	yes	no	no	no	no	1	yes	no	no	no	no	no	no
934		benign	1	yes	no	no	no	no	1	yes	no	no	no	no	no	no
935		benign	1	yes	no	no	no	no	1	yes	no	no	no	no	no	no
936		benign	2	yes	yes	no	no	no	2	yes	yes	no	no	no	no	no
937		benign	1	yes	no	no	no	no	1	yes	no	no	no	no	no	no
938		benign	1	yes	no	no	no	no	1	yes	no	no	no	no	no	no
939		malignant	4	yes	yes	yes	yes	no	4	yes	yes	yes	yes	no	no	yes
941		benign	1	yes	no	no	no	no	1	yes	no	no	no	no	no	no
942		malignant	2	yes	yes	no	no	no	2	yes	yes	no	no	no	no	no
943		benign	4	yes	yes	yes	yes	no	4	yes	yes	yes	yes	no	no	no
944		benign	3	yes	yes	yes	no	no	3	yes	yes	yes	no	no	no	no
945		benign	2	yes	yes	no	no	no	2	yes	yes	no	no	no	no	no
946		malignant	4	yes	yes	yes	yes	no	4	yes	yes	yes	yes	no	no	yes
947		benign	1	yes	no	no	no	no	1	yes	no	no	no	no	no	no
948		malignant	4	yes	yes	yes	yes	no	5	yes	yes	yes	yes	yes	no	yes
949		benign	2	yes	yes	no	no	no	2	yes	yes	no	no	no	no	no
950		benign	2	yes	yes	no	no	no	2	yes	yes	no	no	no	no	no
951		benign	1	yes	no	no	no	no	1	yes	no	no	no	no	no	no
952		malignant	4	yes	yes	yes	yes	no	4	yes	yes	yes	yes	no	no	no
953		benign	2	yes	yes	no	no	no	2	yes	yes	no	no	no	no	no
954		malignant	4	yes	yes	yes	yes	no	4	yes	yes	yes	yes	no	no	no
955		benign	1	yes	no	no	no	no	1	yes	no	no	no	no	no	no
956		benign	1	yes	no	no	no	no	1	yes	no	no	no	no	no	no
957		malignant	4	yes	yes	yes	yes	no	4	yes	yes	yes	yes	no	no	no
958		malignant	4	yes	yes	yes	yes	no	4	yes	yes	yes	yes	no	yes	yes
959		benign	1	yes	no	no	no	no	1	yes	no	no	no	no	no	no
960		benign	4	yes	yes	yes	yes	no	4	yes	yes	yes	yes	no	yes	yes
961		malignant	4	yes	yes	yes	yes	no	5	yes	yes	yes	yes	yes	no	yes
962		benign	1	yes	no	no	no	no	1	yes	no	no	no	no	no	no
963		malignant	4	yes	yes	yes	yes	no	4	yes	yes	yes	yes	no	no	no
964		malignant	3	yes	yes	yes	no	no	4	yes	yes	yes	yes	no	no	yes
965		benign	2	yes	yes	no	no	no	2	yes	yes	no	no	no	no	no
966		malignant	4	yes	yes	yes	yes	no	5	yes	yes	yes	yes	yes	no	yes
967		malignant	4	yes	yes	yes	yes	no	4	yes	yes	yes	yes	no	no	yes
968		malignant	4	yes	yes	yes	yes	no	4	yes	yes	yes	yes	no	yes	yes
969		benign	1	yes	no	no	no	no	1	yes	no	no	no	no	no	no
970		benign	1	yes	no	no	no	no	1	yes	no	no	no	no	no	no
971		benign	1	yes	no	no	no	no	1	yes	no	no	no	no	no	no
972		malignant	4	yes	yes	yes	yes	no	5	yes	yes	yes	yes	yes	no	yes
973		malignant	4	yes	yes	yes	yes	no	4	yes	yes	yes	yes	no	yes	yes
974		malignant	2	yes	yes	no	no	no	3	yes	yes	yes	no	no	no	yes
975		benign	2	yes	yes	no	no	no	2	yes	yes	no	no	no	no	no
976		benign	1	yes	no	no	no	no	1	yes	no	no	no	no	no	no
977		benign	4	yes	yes	yes	yes	no	4	yes	yes	yes	yes	no	yes	yes
979		malignant	4	yes	yes	yes	yes	no	4	yes	yes	yes	yes	no	yes	yes
980		benign	1	yes	no	no	no	no	1	yes	no	no	no	no	no	no
982		benign	3	yes	yes	yes	no	no	3	yes	yes	yes	no	no	yes	yes
983		benign	2	yes	yes	no	no	no	2	yes	yes	no	no	no	no	no
985		benign	2	yes	yes	no	no	no	2	yes	yes	no	no	no	no	no
986		malignant	2	yes	yes	no	no	no	2	yes	yes	no	no	no	no	no
987		malignant	4	yes	yes	yes	yes	no	5	yes	yes	yes	yes	yes	no	yes
988		malignant	4	yes	yes	yes	yes	no	4	yes	yes	yes	yes	no	no	yes
989		benign	1	yes	no	no	no	no	1	yes	no	no	no	no	no	no
990		benign	1	yes	no	no	no	no	1	yes	no	no	no	no	no	no
991		benign	2	yes	yes	no	no	no	2	yes	yes	no	no	no	no	no
992		malignant	5	yes	yes	yes	yes	yes	5	yes	yes	yes	yes	yes	yes	yes
993		malignant	4	yes	yes	yes	yes	no	4	yes	yes	yes	yes	no	yes	yes
995		benign	1	yes	no	no	no	no	1	yes	no	no	no	no	no	no
996		benign	2	yes	yes	no	no	no	2	yes	yes	no	no	no	no	no
997		benign	2	yes	yes	no	no	no	2	yes	yes	no	no	no	no	no
998		malignant	4	yes	yes	yes	yes	no	4	yes	yes	yes	yes	no	no	no
999		benign	3	yes	yes	yes	no	no	4	yes	yes	yes	yes	no	no	yes
1000		benign	1	yes	no	no	no	no	1	yes	no	no	no	no	no	no
1001		benign	1	yes	no	no	no	no	2	yes	yes	no	no	no	no	yes
1002		benign	1	yes	no	no	no	no	1	yes	no	no	no	no	no	no
1003		benign	2	yes	yes	no	no	no	2	yes	yes	no	no	no	no	no
1004		benign	2	yes	yes	no	no	no	2	yes	yes	no	no	no	no	no
1005		benign	2	yes	yes	no	no	no	2	yes	yes	no	no	no	no	no
1006		benign	1	yes	no	no	no	no	1	yes	no	no	no	no	no	no
1007		malignant	4	yes	yes	yes	yes	no	5	yes	yes	yes	yes	yes	no	yes
1008		malignant	4	yes	yes	yes	yes	no	4	yes	yes	yes	yes	no	no	yes
1009		benign	1	yes	no	no	no	no	1	yes	no	no	no	no	no	no
1010		malignant	4	yes	yes	yes	yes	no	4	yes	yes	yes	yes	no	yes	yes
1011		benign	2	yes	yes	no	no	no	2	yes	yes	no	no	no	no	no
1012		benign	3	yes	yes	yes	no	no	3	yes	yes	yes	no	no	no	no
1013		malignant	4	yes	yes	yes	yes	no	4	yes	yes	yes	yes	no	no	yes
1014		benign	2	yes	yes	no	no	no	2	yes	yes	no	no	no	no	no
1015		benign	1	yes	no	no	no	no	1	yes	no	no	no	no	no	no
1016		malignant	4	yes	yes	yes	yes	no	5	yes	yes	yes	yes	yes	no	yes
1017		benign	1	yes	no	no	no	no	1	yes	no	no	no	no	no	no
1018		benign	1	yes	no	no	no	no	1	yes	no	no	no	no	no	no
1023		benign	1	yes	no	no	no	no	1	yes	no	no	no	no	no	no
1024		benign	2	yes	yes	no	no	no	2	yes	yes	no	no	no	no	no
1025		benign	2	yes	yes	no	no	no	2	yes	yes	no	no	no	no	no
1027		malignant	3	yes	yes	yes	no	no	4	yes	yes	yes	yes	no	no	yes
1028		benign	1	yes	no	no	no	no	1	yes	no	no	no	no	no	no
1029		benign	1	yes	no	no	no	no	1	yes	no	no	no	no	no	no
1030		benign	2	yes	yes	no	no	no	2	yes	yes	no	no	no	no	no
1031		benign	2	yes	yes	no	no	no	2	yes	yes	no	no	no	no	no
1032		malignant	5	yes	yes	yes	yes	yes	5	yes	yes	yes	yes	yes	yes	yes
1033		malignant	4	yes	yes	yes	yes	no	5	yes	yes	yes	yes	yes	no	yes
1035		benign	2	yes	yes	no	no	no	2	yes	yes	no	no	no	no	no
1036		malignant	5	yes	yes	yes	yes	yes	5	yes	yes	yes	yes	yes	yes	yes
1037		malignant	4	yes	yes	yes	yes	no	5	yes	yes	yes	yes	yes	no	yes
1038		malignant	5	yes	yes	yes	yes	yes	5	yes	yes	yes	yes	yes	yes	yes
1039		benign	1	yes	no	no	no	no	1	yes	no	no	no	no	no	no
1040		malignant	4	yes	yes	yes	yes	no	4	yes	yes	yes	yes	no	no	yes
1041		benign	1	yes	no	no	no	no	1	yes	no	no	no	no	no	no
1042		benign	1	yes	no	no	no	no	1	yes	no	no	no	no	no	no
1043		benign	1	yes	no	no	no	no	1	yes	no	no	no	no	no	no
1044		malignant	3	yes	yes	yes	no	no	4	yes	yes	yes	yes	no	no	yes
1045		benign	2	yes	yes	no	no	no	2	yes	yes	no	no	no	no	no
1046		malignant	4	yes	yes	yes	yes	no	4	yes	yes	yes	yes	no	no	yes
1047		benign	3	yes	yes	yes	no	no	3	yes	yes	yes	no	no	no	no
1048		malignant	2	yes	yes	no	no	no	2	yes	yes	no	no	no	no	no
1049		malignant	4	yes	yes	yes	yes	no	4	yes	yes	yes	yes	no	yes	yes
1050		benign	1	yes	no	no	no	no	1	yes	no	no	no	no	no	no
1051		malignant	4	yes	yes	yes	yes	no	5	yes	yes	yes	yes	yes	no	yes
1052		malignant	3	yes	yes	yes	no	no	3	yes	yes	yes	no	no	no	no
1053		malignant	4	yes	yes	yes	yes	no	4	yes	yes	yes	yes	no	no	no
1054		benign	1	yes	no	no	no	no	1	yes	no	no	no	no	no	no
1055		malignant	2	yes	yes	no	no	no	2	yes	yes	no	no	no	no	no
1056		benign	2	yes	yes	no	no	no	2	yes	yes	no	no	no	no	no
1057		benign	1	yes	no	no	no	no	1	yes	no	no	no	no	no	no
1058		malignant	4	yes	yes	yes	yes	no	4	yes	yes	yes	yes	no	yes	yes
1059		malignant	3	yes	yes	yes	no	no	3	yes	yes	yes	no	no	no	no
1060		malignant	5	yes	yes	yes	yes	yes	5	yes	yes	yes	yes	yes	yes	yes
1061		malignant	3	yes	yes	yes	no	no	4	yes	yes	yes	yes	no	no	yes
1062		benign	4	yes	yes	yes	yes	no	4	yes	yes	yes	yes	no	no	no
1063		benign	1	yes	no	no	no	no	1	yes	no	no	no	no	no	no
1065		benign	1	yes	no	no	no	no	1	yes	no	no	no	no	no	no
1066		benign	1	yes	no	no	no	no	1	yes	no	no	no	no	no	no
1067		benign	4	yes	yes	yes	yes	no	4	yes	yes	yes	yes	no	no	no
1069		benign	1	yes	no	no	no	no	1	yes	no	no	no	no	no	no
1070		benign	1	yes	no	no	no	no	1	yes	no	no	no	no	no	no
1071		benign	1	yes	no	no	no	no	1	yes	no	no	no	no	no	no
1072		benign	1	yes	no	no	no	no	1	yes	no	no	no	no	no	no
1073		benign	2	yes	yes	no	no	no	2	yes	yes	no	no	no	no	no
1074		benign	1	yes	no	no	no	no	1	yes	no	no	no	no	no	no
1076		benign	2	yes	yes	no	no	no	2	yes	yes	no	no	no	no	no
1077		benign	2	yes	yes	no	no	no	2	yes	yes	no	no	no	no	no
1078		benign	1	yes	no	no	no	no	1	yes	no	no	no	no	no	no
1079		malignant	4	yes	yes	yes	yes	no	4	yes	yes	yes	yes	no	yes	yes
1081		benign	4	yes	yes	yes	yes	no	4	yes	yes	yes	yes	no	yes	yes
1082		benign	1	yes	no	no	no	no	1	yes	no	no	no	no	no	no
1083		malignant	4	yes	yes	yes	yes	no	5	yes	yes	yes	yes	yes	no	yes
1084		benign	1	yes	no	no	no	no	1	yes	no	no	no	no	no	no
1085		malignant	4	yes	yes	yes	yes	no	4	yes	yes	yes	yes	no	yes	yes
1087		benign	2	yes	yes	no	no	no	2	yes	yes	no	no	no	yes	yes
1088		benign	1	yes	no	no	no	no	1	yes	no	no	no	no	no	no
1089		benign	4	yes	yes	yes	yes	no	4	yes	yes	yes	yes	no	yes	yes
1090		malignant	3	yes	yes	yes	no	no	3	yes	yes	yes	no	no	no	no
1091		malignant	4	yes	yes	yes	yes	no	4	yes	yes	yes	yes	no	yes	yes
1092		malignant	4	yes	yes	yes	yes	no	4	yes	yes	yes	yes	no	no	yes
1093		malignant	2	yes	yes	no	no	no	2	yes	yes	no	no	no	no	no
1094		benign	1	yes	no	no	no	no	1	yes	no	no	no	no	no	no
1095		benign	1	yes	no	no	no	no	1	yes	no	no	no	no	no	no
1096		benign	1	yes	no	no	no	no	1	yes	no	no	no	no	no	no
1097		benign	1	yes	no	no	no	no	1	yes	no	no	no	no	no	no
1098		benign	1	yes	no	no	no	no	1	yes	no	no	no	no	no	no
1099		malignant	3	yes	yes	yes	no	no	3	yes	yes	yes	no	no	no	no
1100		benign	1	yes	no	no	no	no	1	yes	no	no	no	no	no	no
1101		benign	1	yes	no	no	no	no	1	yes	no	no	no	no	no	no
1102		benign	0	no	no	no	no	no	0	no	no	no	no	no	no	no
1103		benign	1	yes	no	no	no	no	1	yes	no	no	no	no	no	no
1104		malignant	4	yes	yes	yes	yes	no	4	yes	yes	yes	yes	no	no	yes
1105		benign	1	yes	no	no	no	no	2	yes	yes	no	no	no	no	yes
1106		benign	2	yes	yes	no	no	no	2	yes	yes	no	no	no	no	no
1107		malignant	3	yes	yes	yes	no	no	4	yes	yes	yes	yes	no	no	yes
1108		malignant	4	yes	yes	yes	yes	no	4	yes	yes	yes	yes	no	yes	yes
1110		benign	2	yes	yes	no	no	no	2	yes	yes	no	no	no	no	no
1112		malignant	3	yes	yes	yes	no	no	4	yes	yes	yes	yes	no	no	yes
1114		malignant	4	yes	yes	yes	yes	no	4	yes	yes	yes	yes	no	no	yes
1115		benign	1	yes	no	no	no	no	1	yes	no	no	no	no	no	no
1116		benign	1	yes	no	no	no	no	1	yes	no	no	no	no	no	no
1117		benign	1	yes	no	no	no	no	1	yes	no	no	no	no	no	no
1118		malignant	4	yes	yes	yes	yes	no	4	yes	yes	yes	yes	no	no	yes
1120		malignant	4	yes	yes	yes	yes	no	4	yes	yes	yes	yes	no	no	yes
1121		malignant	2	yes	yes	no	no	no	3	yes	yes	yes	no	no	no	yes
1122		benign	1	yes	no	no	no	no	1	yes	no	no	no	no	no	no
1123		benign	1	yes	no	no	no	no	1	yes	no	no	no	no	no	no
1124		malignant	4	yes	yes	yes	yes	no	5	yes	yes	yes	yes	yes	no	yes
1125		malignant	2	yes	yes	no	no	no	3	yes	yes	yes	no	no	no	yes
1126		benign	1	yes	no	no	no	no	1	yes	no	no	no	no	no	no
1127		benign	2	yes	yes	no	no	no	2	yes	yes	no	no	no	no	no
1128		benign	1	yes	no	no	no	no	1	yes	no	no	no	no	no	no
1129		benign	4	yes	yes	yes	yes	no	4	yes	yes	yes	yes	no	yes	yes
1131		benign	1	yes	no	no	no	no	1	yes	no	no	no	no	no	no
1132		benign	1	yes	no	no	no	no	1	yes	no	no	no	no	no	no
1134		benign	1	yes	no	no	no	no	2	yes	yes	no	no	no	no	yes
1135		benign	1	yes	no	no	no	no	1	yes	no	no	no	no	no	no
1136		benign	1	yes	no	no	no	no	1	yes	no	no	no	no	no	no
1137		benign	1	yes	no	no	no	no	1	yes	no	no	no	no	no	no
1138		benign	1	yes	no	no	no	no	1	yes	no	no	no	no	no	no
1139		benign	2	yes	yes	no	no	no	2	yes	yes	no	no	no	no	no
1140		benign	1	yes	no	no	no	no	1	yes	no	no	no	no	no	no
1142		benign	1	yes	no	no	no	no	2	yes	yes	no	no	no	no	yes
1145		benign	1	yes	no	no	no	no	1	yes	no	no	no	no	no	no
1146		malignant	4	yes	yes	yes	yes	no	4	yes	yes	yes	yes	no	no	yes
1147		benign	1	yes	no	no	no	no	1	yes	no	no	no	no	no	no
1148		benign	1	yes	no	no	no	no	1	yes	no	no	no	no	no	no
1149		benign	2	yes	yes	no	no	no	2	yes	yes	no	no	no	no	no
1150		benign	2	yes	yes	no	no	no	2	yes	yes	no	no	no	no	no
1151		benign	1	yes	no	no	no	no	1	yes	no	no	no	no	no	no
1152		malignant	1	yes	no	no	no	no	1	yes	no	no	no	no	no	no
1153		benign	4	yes	yes	yes	yes	no	5	yes	yes	yes	yes	yes	no	yes
1156		benign	3	yes	yes	yes	no	no	4	yes	yes	yes	yes	no	no	yes
1158		benign	3	yes	yes	yes	no	no	4	yes	yes	yes	yes	no	no	yes
1160		benign	1	yes	no	no	no	no	1	yes	no	no	no	no	no	no
1161		benign	1	yes	no	no	no	no	1	yes	no	no	no	no	no	no
1162		benign	2	yes	yes	no	no	no	2	yes	yes	no	no	no	no	no
1163		benign	1	yes	no	no	no	no	1	yes	no	no	no	no	no	no
1164		benign	1	yes	no	no	no	no	1	yes	no	no	no	no	no	no
1165		malignant	4	yes	yes	yes	yes	no	5	yes	yes	yes	yes	yes	no	yes
1166		malignant	4	yes	yes	yes	yes	no	5	yes	yes	yes	yes	yes	no	yes
1167		benign	1	yes	no	no	no	no	1	yes	no	no	no	no	no	no
1169		benign	1	yes	no	no	no	no	1	yes	no	no	no	no	no	no
1170		benign	2	yes	yes	no	no	no	2	yes	yes	no	no	no	no	no
1171		malignant	4	yes	yes	yes	yes	no	5	yes	yes	yes	yes	yes	no	yes
1172		benign	1	yes	no	no	no	no	1	yes	no	no	no	no	no	no
1173		benign	1	yes	no	no	no	no	1	yes	no	no	no	no	no	no
1175		benign	3	yes	yes	yes	no	no	4	yes	yes	yes	yes	no	no	yes
1177		benign	1	yes	no	no	no	no	1	yes	no	no	no	no	no	no
1178		benign	1	yes	no	no	no	no	1	yes	no	no	no	no	no	no
1179		benign	1	yes	no	no	no	no	1	yes	no	no	no	no	no	no
1181		malignant	3	yes	yes	yes	no	no	4	yes	yes	yes	yes	no	no	yes
1182		benign	1	yes	no	no	no	no	1	yes	no	no	no	no	no	no
1183		benign	1	yes	no	no	no	no	1	yes	no	no	no	no	no	no
1184		benign	1	yes	no	no	no	no	1	yes	no	no	no	no	no	no
1185		benign	2	yes	yes	no	no	no	2	yes	yes	no	no	no	no	no
1186		malignant	3	yes	yes	yes	no	no	4	yes	yes	yes	yes	no	no	yes
1187		benign	1	yes	no	no	no	no	1	yes	no	no	no	no	no	no
1188		benign	0	no	no	no	no	no	0	no	no	no	no	no	no	no
1189		benign	1	yes	no	no	no	no	1	yes	no	no	no	no	no	no
1190		benign	2	yes	yes	no	no	no	2	yes	yes	no	no	no	no	no
1192		benign	2	yes	yes	no	no	no	2	yes	yes	no	no	no	no	no
1193		benign	4	yes	yes	yes	yes	no	4	yes	yes	yes	yes	no	no	yes
1194		benign	1	yes	no	no	no	no	1	yes	no	no	no	no	no	no
1195		benign	3	yes	yes	yes	no	no	3	yes	yes	yes	no	no	no	no
1196		benign	1	yes	no	no	no	no	1	yes	no	no	no	no	no	no
1197		malignant	4	yes	yes	yes	yes	no	5	yes	yes	yes	yes	yes	no	yes
1198		malignant	4	yes	yes	yes	yes	no	4	yes	yes	yes	yes	no	no	no
1199		benign	1	yes	no	no	no	no	1	yes	no	no	no	no	no	no
1200		benign	1	yes	no	no	no	no	1	yes	no	no	no	no	no	no
1201		benign	1	yes	no	no	no	no	1	yes	no	no	no	no	no	no
1202		benign	1	yes	no	no	no	no	1	yes	no	no	no	no	no	no
1203		benign	3	yes	yes	yes	no	no	4	yes	yes	yes	yes	no	no	yes
1205		benign	1	yes	no	no	no	no	1	yes	no	no	no	no	no	no
1206		benign	1	yes	no	no	no	no	1	yes	no	no	no	no	no	no
1207		malignant	4	yes	yes	yes	yes	no	4	yes	yes	yes	yes	no	no	no
1208		benign	2	yes	yes	no	no	no	2	yes	yes	no	no	no	yes	yes
1209		benign	1	yes	no	no	no	no	1	yes	no	no	no	no	no	no
1210		benign	1	yes	no	no	no	no	1	yes	no	no	no	no	no	no
1211		benign	1	yes	no	no	no	no	1	yes	no	no	no	no	no	no
1212		benign	1	yes	no	no	no	no	1	yes	no	no	no	no	no	no
1213		benign	2	yes	yes	no	no	no	2	yes	yes	no	no	no	no	no
1214		malignant	4	yes	yes	yes	yes	no	5	yes	yes	yes	yes	yes	no	yes
1215		benign	3	yes	yes	yes	no	no	3	yes	yes	yes	no	no	no	no
1216		malignant	3	yes	yes	yes	no	no	3	yes	yes	yes	no	no	no	no
1217		malignant	4	yes	yes	yes	yes	no	5	yes	yes	yes	yes	yes	no	yes
1218		malignant	4	yes	yes	yes	yes	no	4	yes	yes	yes	yes	no	yes	yes
1219		benign	1	yes	no	no	no	no	1	yes	no	no	no	no	no	no
1220		benign	1	yes	no	no	no	no	1	yes	no	no	no	no	no	no
1221		malignant	4	yes	yes	yes	yes	no	4	yes	yes	yes	yes	no	yes	yes
1223		benign	1	yes	no	no	no	no	1	yes	no	no	no	no	no	no
1224		benign	1	yes	no	no	no	no	1	yes	no	no	no	no	no	no
1226		benign	1	yes	no	no	no	no	1	yes	no	no	no	no	no	no
1227		benign	2	yes	yes	no	no	no	2	yes	yes	no	no	no	no	no
1228		malignant	4	yes	yes	yes	yes	no	4	yes	yes	yes	yes	no	no	yes
1229		malignant	4	yes	yes	yes	yes	no	5	yes	yes	yes	yes	yes	no	yes
1230		benign	1	yes	no	no	no	no	1	yes	no	no	no	no	no	no
1231		benign	1	yes	no	no	no	no	1	yes	no	no	no	no	no	no
1232		benign	1	yes	no	no	no	no	1	yes	no	no	no	no	no	no
1233		benign	1	yes	no	no	no	no	1	yes	no	no	no	no	no	no
1234		benign	1	yes	no	no	no	no	1	yes	no	no	no	no	no	no
1235		benign	1	yes	no	no	no	no	1	yes	no	no	no	no	no	no
1237		benign	1	yes	no	no	no	no	1	yes	no	no	no	no	no	no
1238		malignant	3	yes	yes	yes	no	no	3	yes	yes	yes	no	no	no	no
1239		benign	3	yes	yes	yes	no	no	3	yes	yes	yes	no	no	no	no
1240		benign	2	yes	yes	no	no	no	2	yes	yes	no	no	no	no	no
1241		benign	1	yes	no	no	no	no	1	yes	no	no	no	no	no	no
1242		malignant	4	yes	yes	yes	yes	no	4	yes	yes	yes	yes	no	no	yes
1243		malignant	3	yes	yes	yes	no	no	3	yes	yes	yes	no	no	no	no
1244		malignant	4	yes	yes	yes	yes	no	4	yes	yes	yes	yes	no	no	yes
1245		malignant	2	yes	yes	no	no	no	3	yes	yes	yes	no	no	no	yes
1246		benign	2	yes	yes	no	no	no	2	yes	yes	no	no	no	no	no
1247		benign	1	yes	no	no	no	no	1	yes	no	no	no	no	no	no
1248		benign	1	yes	no	no	no	no	1	yes	no	no	no	no	no	no
1249		benign	1	yes	no	no	no	no	1	yes	no	no	no	no	no	no
1251		benign	1	yes	no	no	no	no	1	yes	no	no	no	no	no	no
1252		benign	1	yes	no	no	no	no	1	yes	no	no	no	no	no	no
1253		benign	2	yes	yes	no	no	no	2	yes	yes	no	no	no	no	no
1255		benign	4	yes	yes	yes	yes	no	4	yes	yes	yes	yes	no	no	yes
1256		benign	1	yes	no	no	no	no	1	yes	no	no	no	no	no	no
1257		benign	0	no	no	no	no	no	0	no	no	no	no	no	no	no
1258		malignant	2	yes	yes	no	no	no	3	yes	yes	yes	no	no	no	yes
1259		malignant	4	yes	yes	yes	yes	no	5	yes	yes	yes	yes	yes	no	yes
1260		benign	1	yes	no	no	no	no	1	yes	no	no	no	no	no	no
1261		benign	1	yes	no	no	no	no	1	yes	no	no	no	no	no	no
1262		malignant	4	yes	yes	yes	yes	no	4	yes	yes	yes	yes	no	yes	yes
1263		benign	2	yes	yes	no	no	no	2	yes	yes	no	no	no	no	no
1265		benign	1	yes	no	no	no	no	1	yes	no	no	no	no	no	no
1267		benign	1	yes	no	no	no	no	1	yes	no	no	no	no	no	no
1268		benign	2	yes	yes	no	no	no	2	yes	yes	no	no	no	no	no
1269		malignant	1	yes	no	no	no	no	1	yes	no	no	no	no	no	no
1270		benign	2	yes	yes	no	no	no	2	yes	yes	no	no	no	no	no
1271		benign	1	yes	no	no	no	no	1	yes	no	no	no	no	no	no
1272		benign	1	yes	no	no	no	no	1	yes	no	no	no	no	no	no
1273		benign	1	yes	no	no	no	no	1	yes	no	no	no	no	no	no
1274		benign	3	yes	yes	yes	no	no	3	yes	yes	yes	no	no	no	no
1276		benign	1	yes	no	no	no	no	1	yes	no	no	no	no	no	no
1277		malignant	4	yes	yes	yes	yes	no	4	yes	yes	yes	yes	no	no	yes
1278		benign	1	yes	no	no	no	no	1	yes	no	no	no	no	no	no
1279		malignant	3	yes	yes	yes	no	no	3	yes	yes	yes	no	no	no	no
1280		benign	1	yes	no	no	no	no	1	yes	no	no	no	no	no	no
1281		benign	2	yes	yes	no	no	no	2	yes	yes	no	no	no	no	no
1283		malignant	3	yes	yes	yes	no	no	3	yes	yes	yes	no	no	yes	yes
1284		benign	1	yes	no	no	no	no	1	yes	no	no	no	no	no	no
1285		malignant	3	yes	yes	yes	no	no	3	yes	yes	yes	no	no	no	no
1286		benign	3	yes	yes	yes	no	no	3	yes	yes	yes	no	no	no	no
1287		benign	1	yes	no	no	no	no	1	yes	no	no	no	no	no	no
1288		malignant	4	yes	yes	yes	yes	no	4	yes	yes	yes	yes	no	no	yes
1289		benign	3	yes	yes	yes	no	no	3	yes	yes	yes	no	no	no	no
1291		benign	3	yes	yes	yes	no	no	4	yes	yes	yes	yes	no	no	yes
1293		benign	2	yes	yes	no	no	no	2	yes	yes	no	no	no	no	no
1295		malignant	4	yes	yes	yes	yes	no	4	yes	yes	yes	yes	no	no	yes
1296		malignant	3	yes	yes	yes	no	no	4	yes	yes	yes	yes	no	no	yes
1297		malignant	2	yes	yes	no	no	no	2	yes	yes	no	no	no	no	no
1298		benign	3	yes	yes	yes	no	no	4	yes	yes	yes	yes	no	no	yes
1299		benign	1	yes	no	no	no	no	1	yes	no	no	no	no	no	no
1300		benign	1	yes	no	no	no	no	1	yes	no	no	no	no	no	no
1301		benign	2	yes	yes	no	no	no	2	yes	yes	no	no	no	no	no
1302		benign	1	yes	no	no	no	no	1	yes	no	no	no	no	no	no
1303		benign	2	yes	yes	no	no	no	2	yes	yes	no	no	no	no	no
1304		benign	2	yes	yes	no	no	no	2	yes	yes	no	no	no	no	no
1305		benign	1	yes	no	no	no	no	1	yes	no	no	no	no	no	no
1306		benign	1	yes	no	no	no	no	1	yes	no	no	no	no	no	no
1307		benign	1	yes	no	no	no	no	1	yes	no	no	no	no	no	no
1308		benign	2	yes	yes	no	no	no	2	yes	yes	no	no	no	no	no
1309		benign	1	yes	no	no	no	no	1	yes	no	no	no	no	no	no
1310		malignant	5	yes	yes	yes	yes	yes	5	yes	yes	yes	yes	yes	yes	yes
1311		benign	1	yes	no	no	no	no	1	yes	no	no	no	no	no	no
1312		benign	1	yes	no	no	no	no	1	yes	no	no	no	no	no	no
1313		benign	2	yes	yes	no	no	no	2	yes	yes	no	no	no	no	no
1314		benign	1	yes	no	no	no	no	1	yes	no	no	no	no	no	no
1315		benign	2	yes	yes	no	no	no	2	yes	yes	no	no	no	no	no
1316		benign	3	yes	yes	yes	no	no	3	yes	yes	yes	no	no	no	no
1317		benign	1	yes	no	no	no	no	1	yes	no	no	no	no	no	no
1319		benign	1	yes	no	no	no	no	1	yes	no	no	no	no	no	no
1320		benign	1	yes	no	no	no	no	1	yes	no	no	no	no	no	no
1321		malignant	4	yes	yes	yes	yes	no	4	yes	yes	yes	yes	no	yes	yes
1322		malignant	4	yes	yes	yes	yes	no	4	yes	yes	yes	yes	no	no	yes
1323		benign	1	yes	no	no	no	no	1	yes	no	no	no	no	no	no
1324		benign	1	yes	no	no	no	no	1	yes	no	no	no	no	no	no
1325		benign	2	yes	yes	no	no	no	2	yes	yes	no	no	no	no	no
1327		benign	1	yes	no	no	no	no	1	yes	no	no	no	no	no	no
1328		malignant	5	yes	yes	yes	yes	yes	5	yes	yes	yes	yes	yes	yes	yes
1329		benign	2	yes	yes	no	no	no	3	yes	yes	yes	no	no	no	yes
1330		malignant	3	yes	yes	yes	no	no	4	yes	yes	yes	yes	no	no	yes
1331		malignant	2	yes	yes	no	no	no	2	yes	yes	no	no	no	no	no
1332		malignant	2	yes	yes	no	no	no	2	yes	yes	no	no	no	no	no
1333		benign	0	no	no	no	no	no	0	no	no	no	no	no	no	no
1334		benign	2	yes	yes	no	no	no	2	yes	yes	no	no	no	no	no
1335		malignant	3	yes	yes	yes	no	no	3	yes	yes	yes	no	no	no	no
1337		malignant	3	yes	yes	yes	no	no	4	yes	yes	yes	yes	no	no	yes
1338		malignant	4	yes	yes	yes	yes	no	5	yes	yes	yes	yes	yes	no	yes
1339		benign	3	yes	yes	yes	no	no	4	yes	yes	yes	yes	no	no	yes
1342		malignant	5	yes	yes	yes	yes	yes	5	yes	yes	yes	yes	yes	yes	yes
1343		benign	1	yes	no	no	no	no	1	yes	no	no	no	no	no	no
1344		malignant	4	yes	yes	yes	yes	no	4	yes	yes	yes	yes	no	yes	yes
1345		benign	2	yes	yes	no	no	no	2	yes	yes	no	no	no	no	no
1346		benign	2	yes	yes	no	no	no	2	yes	yes	no	no	no	no	no
1347		benign	0	no	no	no	no	no	0	no	no	no	no	no	no	no
1348		malignant	4	yes	yes	yes	yes	no	4	yes	yes	yes	yes	no	no	yes
1349		malignant	2	yes	yes	no	no	no	3	yes	yes	yes	no	no	no	yes
1350		malignant	2	yes	yes	no	no	no	3	yes	yes	yes	no	no	no	yes
1351		benign	1	yes	no	no	no	no	1	yes	no	no	no	no	no	no
1352		benign	1	yes	no	no	no	no	1	yes	no	no	no	no	no	no
1353		benign	2	yes	yes	no	no	no	2	yes	yes	no	no	no	no	no
1354		benign	1	yes	no	no	no	no	1	yes	no	no	no	no	no	no
1355		benign	1	yes	no	no	no	no	1	yes	no	no	no	no	no	no
1356		benign	2	yes	yes	no	no	no	2	yes	yes	no	no	no	no	no
1357		benign	1	yes	no	no	no	no	1	yes	no	no	no	no	no	no
1358		malignant	3	yes	yes	yes	no	no	4	yes	yes	yes	yes	no	no	yes
1359		benign	1	yes	no	no	no	no	1	yes	no	no	no	no	no	no
1360		benign	1	yes	no	no	no	no	1	yes	no	no	no	no	no	no
1361		benign	1	yes	no	no	no	no	1	yes	no	no	no	no	no	no
1362		benign	1	yes	no	no	no	no	1	yes	no	no	no	no	no	no
1364		benign	2	yes	yes	no	no	no	2	yes	yes	no	no	no	no	no
1365		benign	1	yes	no	no	no	no	1	yes	no	no	no	no	no	no
1366		malignant	4	yes	yes	yes	yes	no	5	yes	yes	yes	yes	yes	no	yes
1367		benign	1	yes	no	no	no	no	1	yes	no	no	no	no	no	no
1368		benign	1	yes	no	no	no	no	1	yes	no	no	no	no	no	no
1369		benign	2	yes	yes	no	no	no	2	yes	yes	no	no	no	no	no
1370		benign	2	yes	yes	no	no	no	2	yes	yes	no	no	no	no	no
1371		benign	1	yes	no	no	no	no	1	yes	no	no	no	no	no	no
1372		benign	1	yes	no	no	no	no	1	yes	no	no	no	no	no	no
1373		benign	1	yes	no	no	no	no	1	yes	no	no	no	no	no	no
1374		benign	3	yes	yes	yes	no	no	3	yes	yes	yes	no	no	no	no
1375		benign	2	yes	yes	no	no	no	2	yes	yes	no	no	no	no	no
1377		malignant	2	yes	yes	no	no	no	2	yes	yes	no	no	no	no	no
1378		malignant	4	yes	yes	yes	yes	no	4	yes	yes	yes	yes	no	no	yes
1379		malignant	3	yes	yes	yes	no	no	3	yes	yes	yes	no	no	no	no
1380		malignant	3	yes	yes	yes	no	no	3	yes	yes	yes	no	no	no	no
1381		malignant	3	yes	yes	yes	no	no	4	yes	yes	yes	yes	no	no	yes
1382		benign	1	yes	no	no	no	no	1	yes	no	no	no	no	no	no
1383		malignant	4	yes	yes	yes	yes	no	4	yes	yes	yes	yes	no	no	no
1384		benign	4	yes	yes	yes	yes	no	4	yes	yes	yes	yes	no	no	no
1385		malignant	3	yes	yes	yes	no	no	3	yes	yes	yes	no	no	no	no
1386		benign	2	yes	yes	no	no	no	2	yes	yes	no	no	no	no	no
1387		malignant	2	yes	yes	no	no	no	2	yes	yes	no	no	no	no	no
1388		malignant	3	yes	yes	yes	no	no	3	yes	yes	yes	no	no	no	no
1389		benign	4	yes	yes	yes	yes	no	4	yes	yes	yes	yes	no	no	no
1390		benign	1	yes	no	no	no	no	1	yes	no	no	no	no	no	no
1391		malignant	4	yes	yes	yes	yes	no	4	yes	yes	yes	yes	no	no	yes
1392		malignant	2	yes	yes	no	no	no	2	yes	yes	no	no	no	no	no
1393		benign	1	yes	no	no	no	no	1	yes	no	no	no	no	no	no
1394		malignant	3	yes	yes	yes	no	no	4	yes	yes	yes	yes	no	no	yes
1395		malignant	3	yes	yes	yes	no	no	4	yes	yes	yes	yes	no	no	yes
1396		benign	2	yes	yes	no	no	no	2	yes	yes	no	no	no	no	no
1398		benign	1	yes	no	no	no	no	1	yes	no	no	no	no	no	no
1399		benign	1	yes	no	no	no	no	1	yes	no	no	no	no	no	no
1400		benign	1	yes	no	no	no	no	1	yes	no	no	no	no	no	no
1401		malignant	4	yes	yes	yes	yes	no	4	yes	yes	yes	yes	no	no	yes
1402		benign	1	yes	no	no	no	no	1	yes	no	no	no	no	no	no
1403		benign	1	yes	no	no	no	no	1	yes	no	no	no	no	no	no
1404		benign	1	yes	no	no	no	no	1	yes	no	no	no	no	no	no
1405		benign	1	yes	no	no	no	no	1	yes	no	no	no	no	no	no
1406		malignant	3	yes	yes	yes	no	no	3	yes	yes	yes	no	no	no	no
1407		benign	1	yes	no	no	no	no	1	yes	no	no	no	no	no	no
1408		malignant	4	yes	yes	yes	yes	no	4	yes	yes	yes	yes	no	no	no
1409		benign	1	yes	no	no	no	no	1	yes	no	no	no	no	no	no
1410		benign	1	yes	no	no	no	no	1	yes	no	no	no	no	no	no
1411		malignant	4	yes	yes	yes	yes	no	4	yes	yes	yes	yes	no	yes	yes
1412		malignant	3	yes	yes	yes	no	no	3	yes	yes	yes	no	no	no	no
1413		benign	1	yes	no	no	no	no	1	yes	no	no	no	no	no	no
1414		benign	1	yes	no	no	no	no	1	yes	no	no	no	no	no	no
1415		benign	1	yes	no	no	no	no	1	yes	no	no	no	no	no	no
1416		benign	1	yes	no	no	no	no	1	yes	no	no	no	no	no	no
1417		benign	1	yes	no	no	no	no	1	yes	no	no	no	no	no	no
1418		benign	1	yes	no	no	no	no	1	yes	no	no	no	no	no	no
1421		malignant	4	yes	yes	yes	yes	no	5	yes	yes	yes	yes	yes	no	yes
1422		malignant	4	yes	yes	yes	yes	no	4	yes	yes	yes	yes	no	yes	yes
1423		malignant	5	yes	yes	yes	yes	yes	5	yes	yes	yes	yes	yes	yes	yes
1424		benign	1	yes	no	no	no	no	1	yes	no	no	no	no	no	no
1425		benign	1	yes	no	no	no	no	1	yes	no	no	no	no	no	no
1426		malignant	4	yes	yes	yes	yes	no	4	yes	yes	yes	yes	no	no	yes
1427		benign	1	yes	no	no	no	no	1	yes	no	no	no	no	no	no
1428		benign	1	yes	no	no	no	no	1	yes	no	no	no	no	no	no
1430		benign	1	yes	no	no	no	no	1	yes	no	no	no	no	no	no
1431		benign	2	yes	yes	no	no	no	2	yes	yes	no	no	no	no	no
1433		benign	1	yes	no	no	no	no	1	yes	no	no	no	no	no	no
1434		benign	1	yes	no	no	no	no	1	yes	no	no	no	no	no	no
1435		malignant	4	yes	yes	yes	yes	no	4	yes	yes	yes	yes	no	no	no
1436		malignant	4	yes	yes	yes	yes	no	4	yes	yes	yes	yes	no	yes	yes
1437		benign	1	yes	no	no	no	no	1	yes	no	no	no	no	no	no
1438		benign	1	yes	no	no	no	no	1	yes	no	no	no	no	no	no
1439		benign	1	yes	no	no	no	no	1	yes	no	no	no	no	no	no
1441		malignant	2	yes	yes	no	no	no	3	yes	yes	yes	no	no	no	yes
1442		malignant	2	yes	yes	no	no	no	2	yes	yes	no	no	no	no	no
1443		benign	3	yes	yes	yes	no	no	4	yes	yes	yes	yes	no	no	yes
1445		benign	1	yes	no	no	no	no	1	yes	no	no	no	no	no	no
1446		benign	1	yes	no	no	no	no	1	yes	no	no	no	no	no	no
1447		benign	1	yes	no	no	no	no	1	yes	no	no	no	no	no	no
1448		benign	3	yes	yes	yes	no	no	3	yes	yes	yes	no	no	no	no
1449		benign	1	yes	no	no	no	no	1	yes	no	no	no	no	no	no
1450		benign	1	yes	no	no	no	no	1	yes	no	no	no	no	no	no
1451		benign	2	yes	yes	no	no	no	2	yes	yes	no	no	no	no	no
1453		benign	1	yes	no	no	no	no	1	yes	no	no	no	no	no	no
1454		benign	3	yes	yes	yes	no	no	4	yes	yes	yes	yes	no	no	yes
1455		benign	1	yes	no	no	no	no	1	yes	no	no	no	no	no	no
1457		benign	1	yes	no	no	no	no	1	yes	no	no	no	no	no	no
1458		benign	1	yes	no	no	no	no	2	yes	yes	no	no	no	no	yes
1459		malignant	4	yes	yes	yes	yes	no	4	yes	yes	yes	yes	no	yes	yes
1461		benign	0	no	no	no	no	no	0	no	no	no	no	no	no	no
1462		malignant	4	yes	yes	yes	yes	no	4	yes	yes	yes	yes	no	no	yes
1463		malignant	3	yes	yes	yes	no	no	3	yes	yes	yes	no	no	no	no
1464		benign	1	yes	no	no	no	no	1	yes	no	no	no	no	no	no
1465		malignant	2	yes	yes	no	no	no	3	yes	yes	yes	no	no	no	yes
1466		malignant	4	yes	yes	yes	yes	no	4	yes	yes	yes	yes	no	no	yes
1467		malignant	2	yes	yes	no	no	no	2	yes	yes	no	no	no	no	no
1468		malignant	4	yes	yes	yes	yes	no	4	yes	yes	yes	yes	no	no	yes
1469		malignant	4	yes	yes	yes	yes	no	4	yes	yes	yes	yes	no	no	no
1470		malignant	2	yes	yes	no	no	no	3	yes	yes	yes	no	no	no	yes
1471		benign	1	yes	no	no	no	no	1	yes	no	no	no	no	no	no
1472		malignant	4	yes	yes	yes	yes	no	4	yes	yes	yes	yes	no	yes	yes
1474		malignant	2	yes	yes	no	no	no	2	yes	yes	no	no	no	no	no
1477		malignant	1	yes	no	no	no	no	1	yes	no	no	no	no	no	no
1478		malignant	2	yes	yes	no	no	no	2	yes	yes	no	no	no	no	no
1479		benign	0	no	no	no	no	no	1	yes	no	no	no	no	no	yes
1480		benign	1	yes	no	no	no	no	1	yes	no	no	no	no	no	no
1481		benign	1	yes	no	no	no	no	1	yes	no	no	no	no	no	no
1482		malignant	2	yes	yes	no	no	no	2	yes	yes	no	no	no	no	no
1483		benign	2	yes	yes	no	no	no	2	yes	yes	no	no	no	no	no
1486		benign	1	yes	no	no	no	no	1	yes	no	no	no	no	no	no
1487		benign	1	yes	no	no	no	no	1	yes	no	no	no	no	no	no
1488		benign	1	yes	no	no	no	no	1	yes	no	no	no	no	no	no
1489		benign	1	yes	no	no	no	no	1	yes	no	no	no	no	no	no
1490		benign	1	yes	no	no	no	no	1	yes	no	no	no	no	no	no
1491		benign	1	yes	no	no	no	no	1	yes	no	no	no	no	no	no
1492		malignant	4	yes	yes	yes	yes	no	5	yes	yes	yes	yes	yes	no	yes
1493		benign	1	yes	no	no	no	no	1	yes	no	no	no	no	no	no
1494		malignant	4	yes	yes	yes	yes	no	5	yes	yes	yes	yes	yes	no	yes
1495		benign	2	yes	yes	no	no	no	2	yes	yes	no	no	no	no	no
1496		benign	4	yes	yes	yes	yes	no	4	yes	yes	yes	yes	no	no	yes
1498		benign	1	yes	no	no	no	no	1	yes	no	no	no	no	no	no
1499		benign	1	yes	no	no	no	no	1	yes	no	no	no	no	no	no
1500		malignant	4	yes	yes	yes	yes	no	4	yes	yes	yes	yes	no	no	yes
1501		malignant	4	yes	yes	yes	yes	no	5	yes	yes	yes	yes	yes	no	yes
1503		benign	1	yes	no	no	no	no	1	yes	no	no	no	no	no	no
1504		malignant	5	yes	yes	yes	yes	yes	5	yes	yes	yes	yes	yes	yes	yes
1505		malignant	3	yes	yes	yes	no	no	3	yes	yes	yes	no	no	no	no
1506		malignant	4	yes	yes	yes	yes	no	4	yes	yes	yes	yes	no	no	yes
1507		benign	1	yes	no	no	no	no	1	yes	no	no	no	no	no	no
1509		malignant	5	yes	yes	yes	yes	yes	5	yes	yes	yes	yes	yes	yes	yes
1510		malignant	5	yes	yes	yes	yes	yes	5	yes	yes	yes	yes	yes	yes	yes
1511		benign	1	yes	no	no	no	no	1	yes	no	no	no	no	no	no
1512		benign	1	yes	no	no	no	no	1	yes	no	no	no	no	no	no
1513		benign	1	yes	no	no	no	no	1	yes	no	no	no	no	no	no
1514		benign	1	yes	no	no	no	no	1	yes	no	no	no	no	no	no
1515		malignant	3	yes	yes	yes	no	no	3	yes	yes	yes	no	no	no	no
1516		benign	2	yes	yes	no	no	no	2	yes	yes	no	no	no	no	no
1517		benign	1	yes	no	no	no	no	1	yes	no	no	no	no	no	no
1518		benign	1	yes	no	no	no	no	1	yes	no	no	no	no	no	no
1519		malignant	2	yes	yes	no	no	no	2	yes	yes	no	no	no	no	no
1520		benign	1	yes	no	no	no	no	1	yes	no	no	no	no	no	no
1521		benign	5	yes	yes	yes	yes	yes	5	yes	yes	yes	yes	yes	yes	yes
1523		benign	1	yes	no	no	no	no	1	yes	no	no	no	no	no	no
1524		benign	2	yes	yes	no	no	no	2	yes	yes	no	no	no	no	no
1525		malignant	4	yes	yes	yes	yes	no	4	yes	yes	yes	yes	no	no	yes
1526		benign	2	yes	yes	no	no	no	2	yes	yes	no	no	no	no	no
1527		benign	1	yes	no	no	no	no	1	yes	no	no	no	no	no	no
1528		benign	2	yes	yes	no	no	no	2	yes	yes	no	no	no	no	no
1529		malignant	3	yes	yes	yes	no	no	3	yes	yes	yes	no	no	no	no
1530		benign	2	yes	yes	no	no	no	2	yes	yes	no	no	no	no	no
1532		benign	1	yes	no	no	no	no	1	yes	no	no	no	no	no	no
1533		malignant	3	yes	yes	yes	no	no	4	yes	yes	yes	yes	no	no	yes
1534		malignant	3	yes	yes	yes	no	no	4	yes	yes	yes	yes	no	no	yes
1535		benign	1	yes	no	no	no	no	1	yes	no	no	no	no	no	no
1536		benign	1	yes	no	no	no	no	1	yes	no	no	no	no	no	no
1537		benign	2	yes	yes	no	no	no	2	yes	yes	no	no	no	no	no
1538		malignant	3	yes	yes	yes	no	no	4	yes	yes	yes	yes	no	no	yes
1539		malignant	3	yes	yes	yes	no	no	4	yes	yes	yes	yes	no	no	yes
1540		benign	1	yes	no	no	no	no	1	yes	no	no	no	no	no	no
1541		malignant	4	yes	yes	yes	yes	no	4	yes	yes	yes	yes	no	no	yes
1542		malignant	3	yes	yes	yes	no	no	4	yes	yes	yes	yes	no	no	yes
1543		benign	2	yes	yes	no	no	no	2	yes	yes	no	no	no	no	no
1544		benign	1	yes	no	no	no	no	1	yes	no	no	no	no	no	no
1545		benign	1	yes	no	no	no	no	1	yes	no	no	no	no	no	no
1546		malignant	4	yes	yes	yes	yes	no	4	yes	yes	yes	yes	no	no	no
1548		benign	1	yes	no	no	no	no	1	yes	no	no	no	no	no	no
1549		malignant	3	yes	yes	yes	no	no	4	yes	yes	yes	yes	no	no	yes
1550		benign	3	yes	yes	yes	no	no	4	yes	yes	yes	yes	no	no	yes
1551		benign	2	yes	yes	no	no	no	3	yes	yes	yes	no	no	no	yes
1554		malignant	4	yes	yes	yes	yes	no	4	yes	yes	yes	yes	no	no	yes
1556		benign	1	yes	no	no	no	no	1	yes	no	no	no	no	no	no
1557		malignant	2	yes	yes	no	no	no	2	yes	yes	no	no	no	no	no
1558		malignant	4	yes	yes	yes	yes	no	4	yes	yes	yes	yes	no	no	yes
1560		malignant	1	yes	no	no	no	no	1	yes	no	no	no	no	no	no
1561		benign	1	yes	no	no	no	no	1	yes	no	no	no	no	no	no
1562		benign	1	yes	no	no	no	no	1	yes	no	no	no	no	no	no
1563		benign	1	yes	no	no	no	no	1	yes	no	no	no	no	no	no
1564		benign	1	yes	no	no	no	no	1	yes	no	no	no	no	no	no
1565		malignant	4	yes	yes	yes	yes	no	4	yes	yes	yes	yes	no	no	no
1566		benign	1	yes	no	no	no	no	1	yes	no	no	no	no	no	no
1568		malignant	3	yes	yes	yes	no	no	3	yes	yes	yes	no	no	no	no
1570		malignant	3	yes	yes	yes	no	no	3	yes	yes	yes	no	no	no	no
1571		malignant	2	yes	yes	no	no	no	2	yes	yes	no	no	no	no	no
1574		malignant	3	yes	yes	yes	no	no	3	yes	yes	yes	no	no	no	no
1576		benign	1	yes	no	no	no	no	1	yes	no	no	no	no	no	no
1577		benign	1	yes	no	no	no	no	1	yes	no	no	no	no	no	no
1578		benign	1	yes	no	no	no	no	1	yes	no	no	no	no	no	no
1579		malignant	4	yes	yes	yes	yes	no	4	yes	yes	yes	yes	no	no	no
1580		benign	1	yes	no	no	no	no	1	yes	no	no	no	no	no	no
1581		benign	1	yes	no	no	no	no	1	yes	no	no	no	no	no	no
1582		benign	1	yes	no	no	no	no	1	yes	no	no	no	no	no	no
1583		benign	1	yes	no	no	no	no	1	yes	no	no	no	no	no	no
1584		malignant	4	yes	yes	yes	yes	no	4	yes	yes	yes	yes	no	no	yes
1586		benign	1	yes	no	no	no	no	1	yes	no	no	no	no	no	no
1587		malignant	4	yes	yes	yes	yes	no	4	yes	yes	yes	yes	no	no	yes
1588		malignant	3	yes	yes	yes	no	no	4	yes	yes	yes	yes	no	no	yes
1589		benign	1	yes	no	no	no	no	1	yes	no	no	no	no	no	no
1590		benign	1	yes	no	no	no	no	1	yes	no	no	no	no	no	no
1591		benign	1	yes	no	no	no	no	1	yes	no	no	no	no	no	no
1592		malignant	4	yes	yes	yes	yes	no	4	yes	yes	yes	yes	no	no	yes
1593		malignant	4	yes	yes	yes	yes	no	4	yes	yes	yes	yes	no	no	yes
1594		benign	2	yes	yes	no	no	no	2	yes	yes	no	no	no	no	no
1595		malignant	4	yes	yes	yes	yes	no	4	yes	yes	yes	yes	no	no	no
1596		malignant	4	yes	yes	yes	yes	no	4	yes	yes	yes	yes	no	no	yes
1597		benign	1	yes	no	no	no	no	1	yes	no	no	no	no	no	no
1599		benign	2	yes	yes	no	no	no	2	yes	yes	no	no	no	no	no
1600		malignant	4	yes	yes	yes	yes	no	4	yes	yes	yes	yes	no	no	no
1601		benign	2	yes	yes	no	no	no	2	yes	yes	no	no	no	no	no
1603		benign	1	yes	no	no	no	no	1	yes	no	no	no	no	no	no
1604		benign	1	yes	no	no	no	no	1	yes	no	no	no	no	no	no
1605		malignant	4	yes	yes	yes	yes	no	4	yes	yes	yes	yes	no	no	no
1606		benign	1	yes	no	no	no	no	1	yes	no	no	no	no	no	no
1607		malignant	4	yes	yes	yes	yes	no	4	yes	yes	yes	yes	no	no	yes
1608		malignant	2	yes	yes	no	no	no	3	yes	yes	yes	no	no	no	yes
1609		benign	1	yes	no	no	no	no	1	yes	no	no	no	no	no	no
1610		malignant	4	yes	yes	yes	yes	no	4	yes	yes	yes	yes	no	no	no
1611		malignant	2	yes	yes	no	no	no	3	yes	yes	yes	no	no	no	yes
1612		malignant	2	yes	yes	no	no	no	3	yes	yes	yes	no	no	no	yes
1613		malignant	3	yes	yes	yes	no	no	3	yes	yes	yes	no	no	no	no
1614		benign	1	yes	no	no	no	no	1	yes	no	no	no	no	no	no
1615		benign	1	yes	no	no	no	no	1	yes	no	no	no	no	no	no
1616		benign	1	yes	no	no	no	no	1	yes	no	no	no	no	no	no
1617		benign	1	yes	no	no	no	no	1	yes	no	no	no	no	no	no
1618		benign	1	yes	no	no	no	no	1	yes	no	no	no	no	no	no
1619		benign	1	yes	no	no	no	no	1	yes	no	no	no	no	no	no
1620		benign	1	yes	no	no	no	no	1	yes	no	no	no	no	no	no
1621		benign	2	yes	yes	no	no	no	2	yes	yes	no	no	no	no	no
1624		benign	1	yes	no	no	no	no	1	yes	no	no	no	no	no	no
1625		benign	1	yes	no	no	no	no	1	yes	no	no	no	no	no	no
1627		benign	1	yes	no	no	no	no	1	yes	no	no	no	no	no	no
1628		malignant	3	yes	yes	yes	no	no	4	yes	yes	yes	yes	no	no	yes
1629		malignant	4	yes	yes	yes	yes	no	4	yes	yes	yes	yes	no	no	yes
1630		benign	1	yes	no	no	no	no	1	yes	no	no	no	no	no	no
1631		malignant	3	yes	yes	yes	no	no	3	yes	yes	yes	no	no	no	no
1632		benign	1	yes	no	no	no	no	1	yes	no	no	no	no	no	no
1633		benign	1	yes	no	no	no	no	2	yes	yes	no	no	no	no	yes
1634		benign	1	yes	no	no	no	no	1	yes	no	no	no	no	no	no
1635		benign	1	yes	no	no	no	no	1	yes	no	no	no	no	no	no
1636		benign	1	yes	no	no	no	no	1	yes	no	no	no	no	no	no
1638		benign	1	yes	no	no	no	no	1	yes	no	no	no	no	no	no
1639		benign	1	yes	no	no	no	no	1	yes	no	no	no	no	no	no
1640		benign	1	yes	no	no	no	no	1	yes	no	no	no	no	no	no
1641		malignant	4	yes	yes	yes	yes	no	4	yes	yes	yes	yes	no	no	yes
1642		malignant	3	yes	yes	yes	no	no	4	yes	yes	yes	yes	no	no	yes
1643		malignant	2	yes	yes	no	no	no	3	yes	yes	yes	no	no	no	yes
1644		benign	1	yes	no	no	no	no	1	yes	no	no	no	no	no	no
1646		malignant	3	yes	yes	yes	no	no	4	yes	yes	yes	yes	no	no	yes
1647		malignant	2	yes	yes	no	no	no	3	yes	yes	yes	no	no	no	yes
1648		malignant	4	yes	yes	yes	yes	no	4	yes	yes	yes	yes	no	no	yes
1649		malignant	3	yes	yes	yes	no	no	3	yes	yes	yes	no	no	no	no
1651		benign	1	yes	no	no	no	no	1	yes	no	no	no	no	no	no
1652		malignant	4	yes	yes	yes	yes	no	4	yes	yes	yes	yes	no	no	yes
1653		malignant	3	yes	yes	yes	no	no	4	yes	yes	yes	yes	no	no	yes
1655		malignant	3	yes	yes	yes	no	no	4	yes	yes	yes	yes	no	no	yes
1656		malignant	4	yes	yes	yes	yes	no	4	yes	yes	yes	yes	no	no	no
1657		benign	1	yes	no	no	no	no	1	yes	no	no	no	no	no	no
1658		benign	2	yes	yes	no	no	no	2	yes	yes	no	no	no	no	no
1660		benign	1	yes	no	no	no	no	1	yes	no	no	no	no	no	no
1661		malignant	3	yes	yes	yes	no	no	4	yes	yes	yes	yes	no	no	yes
1662		malignant	3	yes	yes	yes	no	no	4	yes	yes	yes	yes	no	no	yes
1664		benign	1	yes	no	no	no	no	1	yes	no	no	no	no	no	no
1665		malignant	4	yes	yes	yes	yes	no	4	yes	yes	yes	yes	no	no	yes
1666		malignant	4	yes	yes	yes	yes	no	4	yes	yes	yes	yes	no	no	no
1667		benign	1	yes	no	no	no	no	1	yes	no	no	no	no	no	no
1668		malignant	3	yes	yes	yes	no	no	4	yes	yes	yes	yes	no	no	yes
1669		benign	1	yes	no	no	no	no	1	yes	no	no	no	no	no	no
1670		malignant	4	yes	yes	yes	yes	no	4	yes	yes	yes	yes	no	yes	yes
1672		benign	1	yes	no	no	no	no	1	yes	no	no	no	no	no	no
1673		malignant	4	yes	yes	yes	yes	no	4	yes	yes	yes	yes	no	no	no
1675		benign	2	yes	yes	no	no	no	2	yes	yes	no	no	no	no	no
1676		benign	1	yes	no	no	no	no	1	yes	no	no	no	no	no	no
1677		benign	1	yes	no	no	no	no	1	yes	no	no	no	no	no	no
1678		benign	1	yes	no	no	no	no	1	yes	no	no	no	no	no	no
1679		benign	1	yes	no	no	no	no	1	yes	no	no	no	no	no	no
1681		benign	1	yes	no	no	no	no	1	yes	no	no	no	no	no	no
1682		benign	1	yes	no	no	no	no	1	yes	no	no	no	no	no	no
1683		malignant	5	yes	yes	yes	yes	yes	5	yes	yes	yes	yes	yes	yes	yes
1684		benign	1	yes	no	no	no	no	1	yes	no	no	no	no	no	no
1686		benign	1	yes	no	no	no	no	1	yes	no	no	no	no	no	no
1687		benign	1	yes	no	no	no	no	1	yes	no	no	no	no	no	no
1688		benign	1	yes	no	no	no	no	1	yes	no	no	no	no	no	no
1689		benign	1	yes	no	no	no	no	1	yes	no	no	no	no	no	no
1690		malignant	4	yes	yes	yes	yes	no	4	yes	yes	yes	yes	no	no	yes
1691		malignant	3	yes	yes	yes	no	no	4	yes	yes	yes	yes	no	no	yes
1692		benign	1	yes	no	no	no	no	1	yes	no	no	no	no	no	no
1693		benign	1	yes	no	no	no	no	1	yes	no	no	no	no	no	no
1694		benign	2	yes	yes	no	no	no	2	yes	yes	no	no	no	no	no
1695		benign	5	yes	yes	yes	yes	yes	5	yes	yes	yes	yes	yes	yes	yes
1697		malignant	4	yes	yes	yes	yes	no	5	yes	yes	yes	yes	yes	no	yes
1698		malignant	4	yes	yes	yes	yes	no	4	yes	yes	yes	yes	no	no	no
1699		benign	1	yes	no	no	no	no	1	yes	no	no	no	no	no	no
1701		benign	1	yes	no	no	no	no	1	yes	no	no	no	no	no	no
1702		benign	1	yes	no	no	no	no	1	yes	no	no	no	no	no	no
1703		benign	2	yes	yes	no	no	no	2	yes	yes	no	no	no	no	no
1704		benign	1	yes	no	no	no	no	1	yes	no	no	no	no	no	no
1705		benign	1	yes	no	no	no	no	1	yes	no	no	no	no	no	no
1706		benign	1	yes	no	no	no	no	1	yes	no	no	no	no	no	no
1708		malignant	4	yes	yes	yes	yes	no	4	yes	yes	yes	yes	no	no	yes
1709		benign	1	yes	no	no	no	no	1	yes	no	no	no	no	no	no
1710		benign	1	yes	no	no	no	no	1	yes	no	no	no	no	no	no
1711		benign	1	yes	no	no	no	no	1	yes	no	no	no	no	no	no
1712		benign	2	yes	yes	no	no	no	2	yes	yes	no	no	no	no	no
1713		malignant	4	yes	yes	yes	yes	no	4	yes	yes	yes	yes	no	no	yes
1714		malignant	2	yes	yes	no	no	no	2	yes	yes	no	no	no	no	no
1715		benign	1	yes	no	no	no	no	1	yes	no	no	no	no	no	no
1716		benign	1	yes	no	no	no	no	1	yes	no	no	no	no	no	no
1717		benign	1	yes	no	no	no	no	1	yes	no	no	no	no	no	no
1718		benign	2	yes	yes	no	no	no	2	yes	yes	no	no	no	no	no
1719		benign	2	yes	yes	no	no	no	2	yes	yes	no	no	no	no	no
1721		malignant	4	yes	yes	yes	yes	no	4	yes	yes	yes	yes	no	no	yes
1722		malignant	2	yes	yes	no	no	no	2	yes	yes	no	no	no	no	no
1723		benign	1	yes	no	no	no	no	1	yes	no	no	no	no	no	no
1724		benign	2	yes	yes	no	no	no	2	yes	yes	no	no	no	no	no
1725		benign	1	yes	no	no	no	no	1	yes	no	no	no	no	no	no
1727		benign	1	yes	no	no	no	no	1	yes	no	no	no	no	no	no
1728		benign	1	yes	no	no	no	no	1	yes	no	no	no	no	no	no
1729		benign	1	yes	no	no	no	no	1	yes	no	no	no	no	no	no
1730		malignant	3	yes	yes	yes	no	no	4	yes	yes	yes	yes	no	no	yes
1731		malignant	4	yes	yes	yes	yes	no	4	yes	yes	yes	yes	no	no	yes
1732		benign	1	yes	no	no	no	no	1	yes	no	no	no	no	no	no
1733		benign	2	yes	yes	no	no	no	2	yes	yes	no	no	no	no	no
1734		malignant	4	yes	yes	yes	yes	no	5	yes	yes	yes	yes	yes	no	yes
1735		malignant	4	yes	yes	yes	yes	no	5	yes	yes	yes	yes	yes	no	yes
1736		malignant	4	yes	yes	yes	yes	no	5	yes	yes	yes	yes	yes	no	yes
1737		benign	1	yes	no	no	no	no	1	yes	no	no	no	no	no	no
1738		malignant	4	yes	yes	yes	yes	no	4	yes	yes	yes	yes	no	no	no
1739		malignant	3	yes	yes	yes	no	no	4	yes	yes	yes	yes	no	no	yes
1740		benign	1	yes	no	no	no	no	1	yes	no	no	no	no	no	no
1741		benign	1	yes	no	no	no	no	1	yes	no	no	no	no	no	no
1742		benign	1	yes	no	no	no	no	1	yes	no	no	no	no	no	no
1743		benign	1	yes	no	no	no	no	1	yes	no	no	no	no	no	no
1744		benign	1	yes	no	no	no	no	1	yes	no	no	no	no	no	no
1745		malignant	4	yes	yes	yes	yes	no	4	yes	yes	yes	yes	no	no	yes
1746		benign	1	yes	no	no	no	no	1	yes	no	no	no	no	no	no
1747		malignant	4	yes	yes	yes	yes	no	5	yes	yes	yes	yes	yes	no	yes
1748		malignant	2	yes	yes	no	no	no	3	yes	yes	yes	no	no	no	yes
1750		malignant	2	yes	yes	no	no	no	3	yes	yes	yes	no	no	no	yes
1751		benign	1	yes	no	no	no	no	1	yes	no	no	no	no	no	no
1753		benign	1	yes	no	no	no	no	1	yes	no	no	no	no	no	no
1754		benign	1	yes	no	no	no	no	1	yes	no	no	no	no	no	no
1755		benign	1	yes	no	no	no	no	1	yes	no	no	no	no	no	no
1756		benign	1	yes	no	no	no	no	1	yes	no	no	no	no	no	no
1757		benign	1	yes	no	no	no	no	1	yes	no	no	no	no	no	no
1758		benign	1	yes	no	no	no	no	1	yes	no	no	no	no	no	no
1759		benign	1	yes	no	no	no	no	1	yes	no	no	no	no	no	no
1760		benign	1	yes	no	no	no	no	1	yes	no	no	no	no	no	no
1761		benign	1	yes	no	no	no	no	1	yes	no	no	no	no	no	no
1762		benign	2	yes	yes	no	no	no	2	yes	yes	no	no	no	no	no
1763		benign	2	yes	yes	no	no	no	2	yes	yes	no	no	no	no	no
1764		malignant	3	yes	yes	yes	no	no	3	yes	yes	yes	no	no	yes	yes
1765		malignant	3	yes	yes	yes	no	no	4	yes	yes	yes	yes	no	no	yes
1766		malignant	2	yes	yes	no	no	no	2	yes	yes	no	no	no	no	no
1767		benign	1	yes	no	no	no	no	1	yes	no	no	no	no	no	no
1768		benign	2	yes	yes	no	no	no	2	yes	yes	no	no	no	no	no
1769		benign	2	yes	yes	no	no	no	2	yes	yes	no	no	no	no	no
1770		benign	1	yes	no	no	no	no	1	yes	no	no	no	no	no	no
1771		benign	1	yes	no	no	no	no	1	yes	no	no	no	no	no	no
1772		malignant	4	yes	yes	yes	yes	no	4	yes	yes	yes	yes	no	no	no
1773		benign	1	yes	no	no	no	no	1	yes	no	no	no	no	no	no
1774		benign	1	yes	no	no	no	no	1	yes	no	no	no	no	no	no
1775		benign	1	yes	no	no	no	no	1	yes	no	no	no	no	no	no
1776		malignant	3	yes	yes	yes	no	no	4	yes	yes	yes	yes	no	no	yes
1778		benign	1	yes	no	no	no	no	1	yes	no	no	no	no	no	no
1779		benign	1	yes	no	no	no	no	1	yes	no	no	no	no	no	no
1780		benign	2	yes	yes	no	no	no	2	yes	yes	no	no	no	no	no
1781		malignant	4	yes	yes	yes	yes	no	4	yes	yes	yes	yes	no	no	yes
1782		malignant	2	yes	yes	no	no	no	3	yes	yes	yes	no	no	no	yes
1783		benign	1	yes	no	no	no	no	1	yes	no	no	no	no	no	no
1784		benign	1	yes	no	no	no	no	1	yes	no	no	no	no	no	no
1785		benign	2	yes	yes	no	no	no	2	yes	yes	no	no	no	no	no
1786		benign	1	yes	no	no	no	no	1	yes	no	no	no	no	no	no
1787		benign	1	yes	no	no	no	no	1	yes	no	no	no	no	no	no
1788		benign	1	yes	no	no	no	no	1	yes	no	no	no	no	no	no
1789		benign	1	yes	no	no	no	no	1	yes	no	no	no	no	no	no
1790		benign	1	yes	no	no	no	no	1	yes	no	no	no	no	no	no
1791		malignant	4	yes	yes	yes	yes	no	5	yes	yes	yes	yes	yes	no	yes
1792		malignant	2	yes	yes	no	no	no	2	yes	yes	no	no	no	no	no
1793		benign	1	yes	no	no	no	no	1	yes	no	no	no	no	no	no
1794		benign	1	yes	no	no	no	no	1	yes	no	no	no	no	no	no
1795		benign	4	yes	yes	yes	yes	no	4	yes	yes	yes	yes	no	yes	yes
1796		benign	1	yes	no	no	no	no	1	yes	no	no	no	no	no	no
1797		benign	1	yes	no	no	no	no	1	yes	no	no	no	no	no	no
1798		benign	1	yes	no	no	no	no	1	yes	no	no	no	no	no	no
1799		malignant	2	yes	yes	no	no	no	2	yes	yes	no	no	no	no	no
1800		benign	1	yes	no	no	no	no	1	yes	no	no	no	no	no	no
1801		malignant	3	yes	yes	yes	no	no	3	yes	yes	yes	no	no	no	no
1802		benign	1	yes	no	no	no	no	1	yes	no	no	no	no	no	no
1803		benign	1	yes	no	no	no	no	1	yes	no	no	no	no	no	no
1804		benign	1	yes	no	no	no	no	1	yes	no	no	no	no	no	no
1805		benign	2	yes	yes	no	no	no	2	yes	yes	no	no	no	no	no
1807		benign	1	yes	no	no	no	no	2	yes	yes	no	no	no	no	yes
1808		malignant	2	yes	yes	no	no	no	3	yes	yes	yes	no	no	no	yes
1809		malignant	4	yes	yes	yes	yes	no	4	yes	yes	yes	yes	no	yes	yes
1810		benign	1	yes	no	no	no	no	1	yes	no	no	no	no	no	no
1811		benign	1	yes	no	no	no	no	1	yes	no	no	no	no	no	no
1812		malignant	4	yes	yes	yes	yes	no	4	yes	yes	yes	yes	no	no	no
1813		benign	1	yes	no	no	no	no	1	yes	no	no	no	no	no	no
1814		benign	1	yes	no	no	no	no	1	yes	no	no	no	no	no	no
1815		malignant	4	yes	yes	yes	yes	no	4	yes	yes	yes	yes	no	no	yes
1816		benign	1	yes	no	no	no	no	1	yes	no	no	no	no	no	no
1818		benign	1	yes	no	no	no	no	1	yes	no	no	no	no	no	no
1819		benign	1	yes	no	no	no	no	1	yes	no	no	no	no	no	no
1820		malignant	4	yes	yes	yes	yes	no	4	yes	yes	yes	yes	no	no	no
1821		benign	1	yes	no	no	no	no	1	yes	no	no	no	no	no	no
1822		benign	1	yes	no	no	no	no	1	yes	no	no	no	no	no	no
1823		benign	1	yes	no	no	no	no	1	yes	no	no	no	no	no	no
1824		malignant	4	yes	yes	yes	yes	no	4	yes	yes	yes	yes	no	no	yes
1825		benign	1	yes	no	no	no	no	1	yes	no	no	no	no	no	no
1826		benign	1	yes	no	no	no	no	1	yes	no	no	no	no	no	no
1827		benign	1	yes	no	no	no	no	1	yes	no	no	no	no	no	no
1828		benign	2	yes	yes	no	no	no	2	yes	yes	no	no	no	no	no
1829		benign	1	yes	no	no	no	no	1	yes	no	no	no	no	no	no
1830		benign	1	yes	no	no	no	no	1	yes	no	no	no	no	no	no
1831		malignant	2	yes	yes	no	no	no	3	yes	yes	yes	no	no	no	yes
1832		malignant	4	yes	yes	yes	yes	no	5	yes	yes	yes	yes	yes	no	yes
1833		benign	1	yes	no	no	no	no	1	yes	no	no	no	no	no	no
1834		benign	1	yes	no	no	no	no	2	yes	yes	no	no	no	no	yes
1835		benign	1	yes	no	no	no	no	1	yes	no	no	no	no	no	no
1836		benign	2	yes	yes	no	no	no	2	yes	yes	no	no	no	no	no
1837		malignant	3	yes	yes	yes	no	no	4	yes	yes	yes	yes	no	no	yes
1839		benign	2	yes	yes	no	no	no	2	yes	yes	no	no	no	no	no
1840		benign	2	yes	yes	no	no	no	2	yes	yes	no	no	no	no	no
1841		benign	1	yes	no	no	no	no	1	yes	no	no	no	no	no	no
1842		benign	2	yes	yes	no	no	no	2	yes	yes	no	no	no	no	no
1843		benign	1	yes	no	no	no	no	1	yes	no	no	no	no	no	no
1844		malignant	3	yes	yes	yes	no	no	3	yes	yes	yes	no	no	no	no
1845		benign	1	yes	no	no	no	no	1	yes	no	no	no	no	no	no
1846		benign	1	yes	no	no	no	no	1	yes	no	no	no	no	no	no
1847		benign	1	yes	no	no	no	no	1	yes	no	no	no	no	no	no
1848		malignant	2	yes	yes	no	no	no	3	yes	yes	yes	no	no	no	yes
1849		benign	1	yes	no	no	no	no	1	yes	no	no	no	no	no	no
1851		benign	1	yes	no	no	no	no	1	yes	no	no	no	no	no	no
1852		benign	2	yes	yes	no	no	no	2	yes	yes	no	no	no	no	no
1853		malignant	4	yes	yes	yes	yes	no	4	yes	yes	yes	yes	no	yes	yes
1854		malignant	3	yes	yes	yes	no	no	3	yes	yes	yes	no	no	no	no
1855		malignant	4	yes	yes	yes	yes	no	4	yes	yes	yes	yes	no	no	no
1856		benign	2	yes	yes	no	no	no	2	yes	yes	no	no	no	no	no
1857		malignant	4	yes	yes	yes	yes	no	4	yes	yes	yes	yes	no	no	yes
1858		benign	1	yes	no	no	no	no	1	yes	no	no	no	no	no	no
1859		malignant	4	yes	yes	yes	yes	no	4	yes	yes	yes	yes	no	no	no
1860		benign	1	yes	no	no	no	no	1	yes	no	no	no	no	no	no
1861		malignant	4	yes	yes	yes	yes	no	4	yes	yes	yes	yes	no	no	yes
1862		benign	2	yes	yes	no	no	no	2	yes	yes	no	no	no	no	no
1863		benign	1	yes	no	no	no	no	1	yes	no	no	no	no	no	no
1864		malignant	3	yes	yes	yes	no	no	4	yes	yes	yes	yes	no	no	yes
1865		benign	1	yes	no	no	no	no	1	yes	no	no	no	no	no	no
1866		malignant	4	yes	yes	yes	yes	no	4	yes	yes	yes	yes	no	no	yes
1867		benign	1	yes	no	no	no	no	1	yes	no	no	no	no	no	no
1868		malignant	5	yes	yes	yes	yes	yes	5	yes	yes	yes	yes	yes	yes	yes
1869		benign	1	yes	no	no	no	no	1	yes	no	no	no	no	no	no
1870		benign	1	yes	no	no	no	no	1	yes	no	no	no	no	no	no
1871		malignant	4	yes	yes	yes	yes	no	5	yes	yes	yes	yes	yes	no	yes
1872		benign	2	yes	yes	no	no	no	2	yes	yes	no	no	no	no	no
1873		benign	1	yes	no	no	no	no	1	yes	no	no	no	no	no	no
1874		malignant	4	yes	yes	yes	yes	no	5	yes	yes	yes	yes	yes	no	yes
1875		malignant	4	yes	yes	yes	yes	no	5	yes	yes	yes	yes	yes	no	yes
1877		benign	1	yes	no	no	no	no	1	yes	no	no	no	no	no	no
1878		malignant	2	yes	yes	no	no	no	3	yes	yes	yes	no	no	no	yes
1879		benign	4	yes	yes	yes	yes	no	4	yes	yes	yes	yes	no	no	no
1880		benign	1	yes	no	no	no	no	1	yes	no	no	no	no	no	no
1882		benign	1	yes	no	no	no	no	1	yes	no	no	no	no	no	no
1883		benign	1	yes	no	no	no	no	1	yes	no	no	no	no	no	no
1884		benign	2	yes	yes	no	no	no	2	yes	yes	no	no	no	no	no
1887		malignant	4	yes	yes	yes	yes	no	4	yes	yes	yes	yes	no	yes	yes
1888		malignant	3	yes	yes	yes	no	no	4	yes	yes	yes	yes	no	no	yes
1889		benign	1	yes	no	no	no	no	1	yes	no	no	no	no	no	no
1890		malignant	4	yes	yes	yes	yes	no	5	yes	yes	yes	yes	yes	no	yes
1891		malignant	2	yes	yes	no	no	no	3	yes	yes	yes	no	no	no	yes
1892		benign	1	yes	no	no	no	no	1	yes	no	no	no	no	no	no
1893		malignant	3	yes	yes	yes	no	no	3	yes	yes	yes	no	no	no	no
1894		benign	4	yes	yes	yes	yes	no	4	yes	yes	yes	yes	no	no	yes
1896		benign	1	yes	no	no	no	no	1	yes	no	no	no	no	no	no
1897		malignant	4	yes	yes	yes	yes	no	4	yes	yes	yes	yes	no	no	no
1898		malignant	3	yes	yes	yes	no	no	4	yes	yes	yes	yes	no	no	yes
1899		malignant	4	yes	yes	yes	yes	no	4	yes	yes	yes	yes	no	no	no
1900		benign	1	yes	no	no	no	no	1	yes	no	no	no	no	no	no
1901		malignant	4	yes	yes	yes	yes	no	4	yes	yes	yes	yes	no	yes	yes
1902		benign	2	yes	yes	no	no	no	2	yes	yes	no	no	no	no	no
1903		benign	2	yes	yes	no	no	no	2	yes	yes	no	no	no	no	no
1904		benign	1	yes	no	no	no	no	1	yes	no	no	no	no	no	no
1905		benign	2	yes	yes	no	no	no	2	yes	yes	no	no	no	no	no
1906		benign	2	yes	yes	no	no	no	2	yes	yes	no	no	no	no	no
1907		benign	2	yes	yes	no	no	no	3	yes	yes	yes	no	no	no	yes
1909		benign	1	yes	no	no	no	no	1	yes	no	no	no	no	no	no
1910		benign	1	yes	no	no	no	no	1	yes	no	no	no	no	no	no
1911		malignant	3	yes	yes	yes	no	no	4	yes	yes	yes	yes	no	no	yes
1912		malignant	2	yes	yes	no	no	no	3	yes	yes	yes	no	no	no	yes
1913		benign	2	yes	yes	no	no	no	2	yes	yes	no	no	no	no	no
1915		benign	1	yes	no	no	no	no	1	yes	no	no	no	no	no	no
1916		malignant	4	yes	yes	yes	yes	no	4	yes	yes	yes	yes	no	no	yes
1917		malignant	3	yes	yes	yes	no	no	4	yes	yes	yes	yes	no	no	yes
1918		benign	1	yes	no	no	no	no	1	yes	no	no	no	no	no	no
1919		benign	2	yes	yes	no	no	no	2	yes	yes	no	no	no	no	no
1920		malignant	4	yes	yes	yes	yes	no	5	yes	yes	yes	yes	yes	no	yes
