# Supplementary material for: Chinese thyroid imaging reporting and data system with redefined marked hypoechogenicity for thyroid malignancy risk stratification demonstrates improved diagnostic accuracy
Source: PeerJ. 2026 Feb 11;14:e20817. doi: 10.7717/peerj.20817 (PMC12906256; doi:10.7717/peerj.20817)
Supplement: Supplemental Information 2 [file peerj-14-20817-s002.xlsx]

## Sheet: Sheet1
Patient's identity (hide)	benign benign,malignant malignant	A/T≥yes	solid composition	cystic and solid	predominantly solid	microcification	margin	comet tail retifact	markedly hypoechoic	hypoechoic	number of risk factors	K, categorization	K, category 3	K, category 4	K, category 5
	malignant	yes	yes	no	no	no	yes	no	yes	no	2	5	yes	yes	yes
	benign	yes	yes	no	no	no	no	no	no	yes	1	5	yes	yes	yes
	malignant	yes	yes	no	no	yes	yes	no	yes	no	3	5	yes	yes	yes
	malignant	yes	yes	no	no	no	yes	no	yes	no	2	5	yes	yes	yes
	malignant	no	yes	no	no	yes	yes	no	no	yes	2	5	yes	yes	yes
	benign	yes	yes	no	no	yes	yes	no	yes	no	3	5	yes	yes	yes
	malignant	no	yes	no	no	yes	yes	no	no	yes	2	5	yes	yes	yes
	malignant	no	yes	no	no	yes	no	no	yes	no	1	5	yes	yes	yes
	malignant	no	yes	no	no	no	yes	no	yes	no	1	5	yes	yes	yes
	malignant	yes	yes	no	no	no	yes	no	yes	no	2	5	yes	yes	yes
	malignant	yes	yes	no	no	yes	yes	no	yes	no	3	5	yes	yes	yes
	malignant	yes	yes	no	no	no	no	no	yes	no	1	5	yes	yes	yes
	malignant	yes	yes	no	no	no	yes	no	yes	no	2	5	yes	yes	yes
	malignant	no	yes	no	no	yes	yes	no	yes	no	2	5	yes	yes	yes
	benign	no	yes	no	no	no	yes	no	yes	no	1	5	yes	yes	yes
	malignant	yes	yes	no	no	yes	yes	no	yes	no	3	5	yes	yes	yes
	malignant	no	yes	no	no	yes	yes	no	yes	no	2	5	yes	yes	yes
	malignant	yes	yes	no	no	no	yes	no	yes	no	2	5	yes	yes	yes
	benign	yes	yes	no	no	no	yes	no	yes	no	2	5	yes	yes	yes
	malignant	no	yes	no	no	yes	yes	no	no	yes	2	5	yes	yes	yes
	malignant	no	yes	no	no	yes	yes	no	yes	no	2	5	yes	yes	yes
	malignant	no	yes	no	no	no	yes	no	yes	no	1	5	yes	yes	yes
	malignant	yes	yes	no	no	no	no	no	yes	no	1	5	yes	yes	yes
	malignant	yes	yes	no	no	no	yes	no	yes	no	2	5	yes	yes	yes
	malignant	yes	yes	no	no	no	yes	no	yes	no	2	5	yes	yes	yes
	benign	yes	yes	no	no	no	yes	no	yes	no	2	5	yes	yes	yes
	malignant	no	yes	no	no	yes	yes	no	yes	no	2	5	yes	yes	yes
	benign	no	yes	no	no	yes	no	no	no	yes	1	5	yes	yes	yes
	malignant	yes	yes	no	no	no	yes	no	yes	no	2	5	yes	yes	yes
	malignant	no	yes	no	no	no	yes	no	yes	no	1	5	yes	yes	yes
	malignant	yes	yes	no	no	no	yes	no	no	yes	2	5	yes	yes	yes
	malignant	yes	yes	no	no	no	yes	no	yes	no	2	5	yes	yes	yes
	benign	yes	yes	no	no	no	yes	no	yes	no	2	5	yes	yes	yes
	malignant	no	yes	no	no	yes	yes	no	yes	no	2	5	yes	yes	yes
	malignant	yes	yes	no	no	yes	no	no	yes	no	2	5	yes	yes	yes
	benign	no	yes	no	no	yes	no	no	no	yes	1	5	yes	yes	yes
	malignant	no	yes	no	no	yes	yes	no	yes	no	2	5	yes	yes	yes
	malignant	yes	yes	no	no	no	yes	no	yes	no	2	5	yes	yes	yes
	benign	no	yes	no	no	yes	yes	no	yes	no	2	5	yes	yes	yes
	benign	no	yes	no	no	yes	no	no	no	yes	1	5	yes	yes	yes
	malignant	yes	yes	no	no	yes	yes	no	yes	no	3	5	yes	yes	yes
	malignant	yes	yes	no	no	no	yes	no	yes	no	2	5	yes	yes	yes
	malignant	yes	yes	no	no	no	yes	no	yes	no	2	5	yes	yes	yes
	malignant	no	yes	no	no	yes	yes	no	yes	no	2	5	yes	yes	yes
	malignant	no	yes	no	no	no	yes	no	yes	no	1	5	yes	yes	yes
	malignant	yes	yes	no	no	no	yes	no	yes	no	2	5	yes	yes	yes
	malignant	no	yes	no	no	no	yes	no	yes	no	1	5	yes	yes	yes
	malignant	yes	yes	no	no	no	no	no	yes	no	1	5	yes	yes	yes
	malignant	no	yes	no	no	no	yes	no	yes	no	1	5	yes	yes	yes
	benign	yes	yes	no	no	yes	yes	no	no	yes	3	5	yes	yes	yes
	malignant	yes	yes	no	no	no	yes	no	yes	no	2	5	yes	yes	yes
	malignant	no	yes	no	no	yes	yes	no	yes	no	2	5	yes	yes	yes
	malignant	yes	yes	no	no	no	yes	no	yes	no	2	5	yes	yes	yes
	benign	no	yes	no	no	yes	no	no	no	yes	1	5	yes	yes	yes
	malignant	no	yes	no	no	yes	yes	no	yes	no	2	5	yes	yes	yes
	malignant	yes	yes	no	no	yes	yes	no	yes	no	3	5	yes	yes	yes
	malignant	no	yes	no	no	yes	yes	no	yes	no	2	5	yes	yes	yes
	malignant	yes	yes	no	no	yes	yes	no	yes	no	3	5	yes	yes	yes
	malignant	no	yes	no	no	no	yes	no	yes	no	1	5	yes	yes	yes
	malignant	no	yes	no	no	yes	yes	no	yes	no	2	5	yes	yes	yes
	malignant	no	yes	no	no	yes	yes	no	no	yes	2	5	yes	yes	yes
	malignant	yes	yes	no	no	yes	yes	no	yes	no	3	5	yes	yes	yes
	malignant	yes	yes	no	no	no	no	no	no	yes	1	5	yes	yes	yes
	malignant	no	yes	no	no	yes	yes	no	yes	no	2	5	yes	yes	yes
	malignant	yes	yes	no	no	no	no	no	yes	no	1	5	yes	yes	yes
	malignant	yes	yes	no	no	yes	yes	no	yes	no	3	5	yes	yes	yes
	malignant	no	yes	no	no	yes	yes	no	no	yes	2	5	yes	yes	yes
	malignant	yes	yes	no	no	yes	yes	no	yes	no	3	5	yes	yes	yes
	benign	yes	yes	no	no	no	no	no	yes	no	1	5	yes	yes	yes
	malignant	yes	yes	no	no	yes	yes	no	yes	no	3	5	yes	yes	yes
	benign	yes	yes	no	no	yes	no	no	yes	no	2	5	yes	yes	yes
	malignant	yes	yes	no	no	no	yes	no	yes	no	2	5	yes	yes	yes
	malignant	yes	yes	no	no	yes	yes	no	yes	no	3	5	yes	yes	yes
	malignant	yes	yes	no	no	no	yes	no	yes	no	2	5	yes	yes	yes
	malignant	yes	yes	no	no	yes	no	no	yes	no	2	5	yes	yes	yes
	malignant	yes	yes	no	no	no	no	no	yes	no	1	5	yes	yes	yes
	malignant	yes	yes	no	no	no	yes	no	yes	no	2	5	yes	yes	yes
	malignant	yes	yes	no	no	no	yes	no	yes	no	2	5	yes	yes	yes
	malignant	yes	yes	no	no	yes	yes	no	yes	no	3	5	yes	yes	yes
	malignant	no	yes	no	no	yes	yes	no	yes	no	2	5	yes	yes	yes
	malignant	yes	yes	no	no	no	yes	no	yes	no	2	5	yes	yes	yes
	malignant	yes	yes	no	no	no	yes	no	yes	no	2	5	yes	yes	yes
	malignant	yes	yes	no	no	no	yes	no	yes	no	2	5	yes	yes	yes
	malignant	yes	yes	no	no	no	yes	no	yes	no	2	5	yes	yes	yes
	malignant	no	yes	no	no	no	yes	no	yes	no	1	5	yes	yes	yes
	malignant	no	yes	no	no	yes	yes	no	yes	no	2	5	yes	yes	yes
	malignant	yes	yes	no	no	no	yes	no	yes	no	2	5	yes	yes	yes
	malignant	yes	yes	no	no	no	yes	no	yes	no	2	5	yes	yes	yes
	malignant	yes	yes	no	no	yes	yes	no	yes	no	3	5	yes	yes	yes
	benign	yes	yes	no	no	no	yes	no	yes	no	2	5	yes	yes	yes
	benign	yes	yes	no	no	no	no	no	yes	no	1	5	yes	yes	yes
	malignant	yes	yes	no	no	yes	yes	no	yes	no	3	5	yes	yes	yes
	malignant	yes	yes	no	no	yes	yes	no	yes	no	3	5	yes	yes	yes
	malignant	yes	yes	no	no	no	yes	no	yes	no	2	5	yes	yes	yes
	malignant	yes	yes	no	no	no	yes	no	yes	no	2	5	yes	yes	yes
	malignant	no	yes	no	no	no	yes	no	yes	no	1	5	yes	yes	yes
	malignant	no	yes	no	no	yes	yes	no	yes	no	2	5	yes	yes	yes
	malignant	no	yes	no	no	yes	no	no	yes	no	1	5	yes	yes	yes
	benign	no	yes	no	no	no	yes	no	yes	no	1	5	yes	yes	yes
	malignant	yes	yes	no	no	yes	yes	no	yes	no	3	5	yes	yes	yes
	malignant	yes	yes	no	no	no	yes	no	yes	no	2	5	yes	yes	yes
	malignant	no	yes	no	no	yes	yes	no	yes	no	2	5	yes	yes	yes
	malignant	yes	yes	no	no	yes	yes	no	yes	no	3	5	yes	yes	yes
	malignant	yes	yes	no	no	no	yes	no	yes	no	2	5	yes	yes	yes
	malignant	yes	yes	no	no	yes	yes	no	yes	no	3	5	yes	yes	yes
	malignant	yes	yes	no	no	no	yes	no	yes	no	2	5	yes	yes	yes
	malignant	no	yes	no	no	no	yes	no	no	yes	1	5	yes	yes	yes
	malignant	no	yes	no	no	yes	yes	no	yes	no	2	5	yes	yes	yes
	malignant	no	yes	no	no	no	yes	no	yes	no	1	5	yes	yes	yes
	malignant	no	yes	no	no	yes	yes	no	yes	no	2	5	yes	yes	yes
	malignant	yes	yes	no	no	yes	yes	no	yes	no	3	5	yes	yes	yes
	malignant	no	yes	no	no	yes	no	no	yes	no	1	5	yes	yes	yes
	benign	no	yes	no	no	yes	yes	no	no	yes	2	5	yes	yes	yes
	benign	no	yes	no	no	yes	yes	no	yes	no	2	5	yes	yes	yes
	malignant	yes	yes	no	no	yes	yes	no	yes	no	3	5	yes	yes	yes
	malignant	yes	yes	no	no	yes	yes	no	yes	no	3	5	yes	yes	yes
	malignant	yes	yes	no	no	no	yes	no	yes	no	2	5	yes	yes	yes
	malignant	no	yes	no	no	yes	no	no	yes	no	1	5	yes	yes	yes
	malignant	no	yes	no	no	no	yes	no	no	yes	1	5	yes	yes	yes
	malignant	yes	yes	no	no	no	no	no	yes	no	1	5	yes	yes	yes
	malignant	yes	yes	no	no	no	no	no	yes	no	1	5	yes	yes	yes
	malignant	yes	yes	no	no	no	yes	no	yes	no	2	5	yes	yes	yes
	benign	yes	yes	no	no	no	yes	no	yes	no	2	5	yes	yes	yes
	benign	no	yes	no	no	no	yes	no	no	yes	1	5	yes	yes	yes
	malignant	yes	yes	no	no	yes	yes	no	yes	no	3	5	yes	yes	yes
	malignant	yes	yes	no	no	yes	yes	no	yes	no	3	5	yes	yes	yes
	benign	yes	yes	no	no	no	yes	no	no	yes	2	5	yes	yes	yes
	malignant	yes	yes	no	no	yes	yes	no	yes	no	3	5	yes	yes	yes
	malignant	no	yes	no	no	yes	yes	no	yes	no	2	5	yes	yes	yes
	malignant	no	yes	no	no	yes	yes	no	yes	no	2	5	yes	yes	yes
	malignant	yes	yes	no	no	yes	yes	no	yes	no	3	5	yes	yes	yes
	malignant	no	yes	no	no	yes	yes	no	yes	no	2	5	yes	yes	yes
	benign	yes	yes	no	no	no	no	no	no	yes	1	5	yes	yes	yes
	malignant	yes	yes	no	no	no	yes	no	yes	no	2	5	yes	yes	yes
	malignant	yes	yes	no	no	yes	yes	no	yes	no	3	5	yes	yes	yes
	malignant	no	yes	no	no	yes	yes	no	yes	no	2	5	yes	yes	yes
	malignant	yes	yes	no	no	no	yes	no	yes	no	2	5	yes	yes	yes
	malignant	no	yes	no	no	yes	yes	no	yes	no	2	5	yes	yes	yes
	malignant	no	yes	no	no	no	yes	no	yes	no	1	5	yes	yes	yes
	malignant	no	yes	no	no	yes	yes	no	no	yes	2	5	yes	yes	yes
	malignant	yes	yes	no	no	no	yes	no	yes	no	2	5	yes	yes	yes
	malignant	no	yes	no	no	yes	yes	no	yes	no	2	5	yes	yes	yes
	benign	yes	yes	no	no	yes	yes	no	yes	no	3	5	yes	yes	yes
	malignant	no	yes	no	no	yes	yes	no	yes	no	2	5	yes	yes	yes
	malignant	yes	yes	no	no	no	no	no	yes	no	1	5	yes	yes	yes
	malignant	yes	yes	no	no	no	yes	no	yes	no	2	5	yes	yes	yes
	malignant	yes	yes	no	no	yes	yes	no	no	yes	3	5	yes	yes	yes
	malignant	no	yes	no	no	no	yes	no	yes	no	1	5	yes	yes	yes
	benign	no	yes	no	no	yes	yes	no	no	yes	2	5	yes	yes	yes
	malignant	yes	yes	no	no	no	yes	no	no	yes	2	5	yes	yes	yes
	malignant	yes	yes	no	no	no	yes	no	yes	no	2	5	yes	yes	yes
	benign	yes	yes	no	no	yes	yes	no	yes	no	3	5	yes	yes	yes
	malignant	yes	yes	no	no	no	yes	no	yes	no	2	5	yes	yes	yes
	malignant	yes	yes	no	no	yes	yes	no	yes	no	3	5	yes	yes	yes
	malignant	no	yes	no	no	yes	yes	no	no	yes	2	5	yes	yes	yes
	malignant	yes	yes	no	no	no	yes	no	yes	no	2	5	yes	yes	yes
	malignant	no	yes	no	no	yes	yes	no	yes	no	2	5	yes	yes	yes
	malignant	yes	yes	no	no	no	yes	no	yes	no	2	5	yes	yes	yes
	malignant	yes	yes	no	no	no	yes	no	yes	no	2	5	yes	yes	yes
	malignant	yes	yes	no	no	no	yes	no	yes	no	2	5	yes	yes	yes
	benign	no	yes	no	no	yes	no	no	no	yes	1	5	yes	yes	yes
	benign	no	yes	no	no	no	yes	no	no	yes	1	5	yes	yes	yes
	malignant	yes	yes	no	no	no	yes	no	yes	no	2	5	yes	yes	yes
	malignant	yes	yes	no	no	no	yes	no	no	yes	2	5	yes	yes	yes
	malignant	yes	yes	no	no	yes	yes	no	yes	no	3	5	yes	yes	yes
	malignant	no	yes	no	no	yes	yes	no	yes	no	2	5	yes	yes	yes
	malignant	no	yes	no	no	yes	yes	no	yes	no	2	5	yes	yes	yes
	malignant	no	yes	no	no	yes	yes	no	yes	no	2	5	yes	yes	yes
	malignant	yes	yes	no	no	yes	no	no	yes	no	2	5	yes	yes	yes
	benign	yes	yes	no	no	yes	no	no	yes	no	2	5	yes	yes	yes
	malignant	no	yes	no	no	no	yes	no	yes	no	1	5	yes	yes	yes
	malignant	no	yes	no	no	yes	yes	no	no	yes	2	5	yes	yes	yes
	malignant	yes	yes	no	no	yes	yes	no	no	yes	3	5	yes	yes	yes
	malignant	no	yes	no	no	yes	yes	no	yes	no	2	5	yes	yes	yes
	malignant	yes	yes	no	no	yes	yes	no	yes	no	3	5	yes	yes	yes
	malignant	no	yes	no	no	yes	yes	no	yes	no	2	5	yes	yes	yes
	malignant	no	yes	no	no	no	yes	no	yes	no	1	5	yes	yes	yes
	malignant	no	yes	no	no	yes	yes	no	yes	no	2	5	yes	yes	yes
	malignant	yes	yes	no	no	yes	no	no	yes	no	2	5	yes	yes	yes
	malignant	yes	yes	no	no	yes	no	no	yes	no	2	5	yes	yes	yes
	malignant	yes	yes	no	no	no	yes	no	yes	no	2	5	yes	yes	yes
	malignant	yes	yes	no	no	yes	yes	no	yes	no	3	5	yes	yes	yes
	malignant	no	yes	no	no	yes	yes	no	yes	no	2	5	yes	yes	yes
	malignant	yes	yes	no	no	no	no	no	yes	no	1	5	yes	yes	yes
	malignant	no	yes	no	no	no	yes	no	yes	no	1	5	yes	yes	yes
	benign	no	yes	no	no	no	yes	no	no	yes	1	5	yes	yes	yes
	benign	yes	yes	no	no	no	no	no	yes	no	1	5	yes	yes	yes
	malignant	yes	yes	no	no	yes	yes	no	yes	no	3	5	yes	yes	yes
	malignant	yes	yes	no	no	no	yes	no	yes	no	2	5	yes	yes	yes
	malignant	yes	yes	no	no	yes	no	no	yes	no	2	5	yes	yes	yes
	malignant	no	yes	no	no	yes	yes	no	yes	no	2	5	yes	yes	yes
	malignant	no	yes	no	no	no	no	no	no	yes	0	5	yes	yes	yes
	benign	no	yes	no	no	yes	yes	no	no	yes	2	5	yes	yes	yes
	malignant	yes	yes	no	no	yes	yes	no	yes	no	3	5	yes	yes	yes
	malignant	no	yes	no	no	yes	yes	no	no	yes	2	5	yes	yes	yes
	malignant	yes	yes	no	no	yes	no	no	no	yes	2	5	yes	yes	yes
	malignant	yes	yes	no	no	no	yes	no	no	yes	2	5	yes	yes	yes
	malignant	yes	yes	no	no	no	yes	no	yes	no	2	5	yes	yes	yes
	malignant	yes	yes	no	no	yes	yes	no	yes	no	3	5	yes	yes	yes
	malignant	yes	yes	no	no	yes	yes	no	yes	no	3	5	yes	yes	yes
	malignant	no	yes	no	no	yes	yes	no	yes	no	2	5	yes	yes	yes
	malignant	yes	yes	no	no	no	yes	no	yes	no	2	5	yes	yes	yes
	malignant	yes	yes	no	no	yes	yes	no	yes	no	3	5	yes	yes	yes
	malignant	yes	yes	no	no	no	yes	no	yes	no	2	5	yes	yes	yes
	benign	yes	yes	no	no	no	yes	no	yes	no	2	5	yes	yes	yes
	malignant	no	yes	no	no	yes	no	no	yes	no	1	5	yes	yes	yes
	malignant	yes	yes	no	no	yes	yes	no	yes	no	3	5	yes	yes	yes
	malignant	no	yes	no	no	yes	yes	no	yes	no	2	5	yes	yes	yes
	malignant	yes	yes	no	no	yes	yes	no	yes	no	3	5	yes	yes	yes
	malignant	yes	yes	no	no	no	yes	no	yes	no	2	5	yes	yes	yes
	malignant	no	yes	no	no	yes	yes	no	no	yes	2	5	yes	yes	yes
	benign	no	yes	no	no	no	yes	no	yes	no	1	5	yes	yes	yes
	malignant	yes	yes	no	no	yes	yes	no	yes	no	3	5	yes	yes	yes
	malignant	no	yes	no	no	yes	yes	no	yes	no	2	5	yes	yes	yes
	malignant	yes	yes	no	no	no	yes	no	yes	no	2	5	yes	yes	yes
	malignant	yes	yes	no	no	no	yes	no	yes	no	2	5	yes	yes	yes
	malignant	yes	yes	no	no	yes	yes	no	yes	no	3	5	yes	yes	yes
	malignant	yes	yes	no	no	no	no	no	yes	no	1	5	yes	yes	yes
	malignant	yes	yes	no	no	yes	yes	no	yes	no	3	5	yes	yes	yes
	malignant	yes	yes	no	no	yes	yes	no	yes	no	3	5	yes	yes	yes
	malignant	yes	yes	no	no	yes	yes	no	yes	no	3	5	yes	yes	yes
	malignant	yes	yes	no	no	yes	yes	no	yes	no	3	5	yes	yes	yes
	malignant	yes	yes	no	no	yes	yes	no	yes	no	3	5	yes	yes	yes
	malignant	yes	yes	no	no	yes	no	no	yes	no	2	5	yes	yes	yes
	malignant	no	yes	no	no	yes	no	no	yes	no	1	5	yes	yes	yes
	malignant	no	yes	no	no	yes	yes	no	yes	no	2	5	yes	yes	yes
	malignant	yes	yes	no	no	no	yes	no	yes	no	2	5	yes	yes	yes
	malignant	yes	yes	no	no	yes	yes	no	yes	no	3	5	yes	yes	yes
	malignant	yes	yes	no	no	no	no	no	yes	no	1	5	yes	yes	yes
	malignant	yes	yes	no	no	yes	yes	no	yes	no	3	5	yes	yes	yes
	malignant	yes	yes	no	no	no	no	no	yes	no	1	5	yes	yes	yes
	malignant	yes	yes	no	no	no	yes	no	yes	no	2	5	yes	yes	yes
	benign	yes	yes	no	no	no	yes	no	yes	no	2	5	yes	yes	yes
	malignant	yes	yes	no	no	yes	yes	no	yes	no	3	5	yes	yes	yes
	malignant	no	yes	no	no	yes	no	no	yes	no	1	5	yes	yes	yes
	benign	no	yes	no	no	no	yes	no	yes	no	1	5	yes	yes	yes
	malignant	yes	yes	no	no	no	no	no	yes	no	1	5	yes	yes	yes
	malignant	no	yes	no	no	yes	yes	no	yes	no	2	5	yes	yes	yes
	malignant	no	yes	no	no	no	yes	no	yes	no	1	5	yes	yes	yes
	malignant	yes	yes	no	no	no	yes	no	yes	no	2	5	yes	yes	yes
	malignant	yes	yes	no	no	yes	yes	no	yes	no	3	5	yes	yes	yes
	benign	yes	yes	no	no	no	no	no	yes	no	1	5	yes	yes	yes
	malignant	yes	yes	no	no	yes	no	no	yes	no	2	5	yes	yes	yes
	benign	yes	yes	no	no	yes	yes	no	yes	no	3	5	yes	yes	yes
	malignant	yes	yes	no	no	yes	yes	no	yes	no	3	5	yes	yes	yes
	malignant	yes	yes	no	no	yes	yes	no	yes	no	3	5	yes	yes	yes
	benign	no	yes	no	no	no	yes	yes	no	yes	1	5	yes	yes	yes
	malignant	yes	yes	no	no	yes	yes	no	yes	no	3	5	yes	yes	yes
	benign	yes	yes	no	no	no	yes	yes	yes	no	2	5	yes	yes	yes
	malignant	no	yes	no	no	no	yes	no	yes	no	1	5	yes	yes	yes
	malignant	no	yes	no	no	yes	no	no	yes	no	1	5	yes	yes	yes
	benign	no	yes	no	no	yes	yes	no	yes	no	2	5	yes	yes	yes
	malignant	yes	yes	no	no	yes	yes	no	yes	no	3	5	yes	yes	yes
	malignant	no	yes	no	no	yes	yes	no	no	yes	2	5	yes	yes	yes
	benign	no	yes	no	no	no	yes	no	yes	no	1	5	yes	yes	yes
	malignant	no	yes	no	no	yes	yes	no	no	yes	2	5	yes	yes	yes
	malignant	yes	yes	no	no	yes	yes	no	yes	no	3	5	yes	yes	yes
	benign	no	yes	no	no	no	yes	no	no	yes	1	5	yes	yes	yes
	malignant	yes	yes	no	no	yes	yes	no	yes	no	3	5	yes	yes	yes
	malignant	no	yes	no	no	yes	yes	no	yes	no	2	5	yes	yes	yes
	malignant	yes	yes	no	no	no	yes	no	yes	no	2	5	yes	yes	yes
	malignant	no	yes	no	no	yes	yes	no	yes	no	2	5	yes	yes	yes
	malignant	yes	yes	no	no	yes	yes	no	yes	no	3	5	yes	yes	yes
	malignant	no	yes	no	no	yes	no	no	no	yes	1	5	yes	yes	yes
	benign	no	yes	no	no	no	yes	no	no	yes	1	5	yes	yes	yes
	malignant	yes	yes	no	no	no	yes	no	yes	no	2	5	yes	yes	yes
	malignant	yes	yes	no	no	no	yes	no	yes	no	2	5	yes	yes	yes
	benign	yes	yes	no	no	no	yes	no	yes	no	2	5	yes	yes	yes
	malignant	yes	yes	no	no	yes	yes	no	yes	no	3	5	yes	yes	yes
	malignant	no	yes	no	no	yes	yes	no	yes	no	2	5	yes	yes	yes
	malignant	no	yes	no	no	no	yes	no	no	yes	1	5	yes	yes	yes
	malignant	yes	yes	no	no	yes	no	no	yes	no	2	5	yes	yes	yes
	benign	no	yes	no	no	no	yes	no	yes	no	1	5	yes	yes	yes
	benign	yes	yes	no	no	no	no	no	yes	no	1	5	yes	yes	yes
	malignant	yes	yes	no	no	yes	yes	no	yes	no	3	5	yes	yes	yes
	benign	yes	yes	no	no	no	no	no	no	yes	1	5	yes	yes	yes
	malignant	no	yes	no	no	no	yes	no	yes	no	1	5	yes	yes	yes
	malignant	no	yes	no	no	yes	yes	no	yes	no	2	5	yes	yes	yes
	malignant	yes	yes	no	no	yes	yes	no	yes	no	3	5	yes	yes	yes
	malignant	no	yes	no	no	yes	no	no	yes	no	1	5	yes	yes	yes
	malignant	yes	yes	no	no	yes	yes	no	yes	no	3	5	yes	yes	yes
	benign	no	yes	no	no	no	yes	no	yes	no	1	5	yes	yes	yes
	malignant	yes	yes	no	no	yes	yes	no	yes	no	3	5	yes	yes	yes
	malignant	yes	yes	no	no	no	no	no	yes	no	1	5	yes	yes	yes
	malignant	no	yes	no	no	yes	yes	no	yes	no	2	5	yes	yes	yes
	malignant	yes	yes	no	no	yes	yes	no	yes	no	3	5	yes	yes	yes
	malignant	no	yes	no	no	yes	yes	no	yes	no	2	5	yes	yes	yes
	malignant	no	yes	no	no	yes	no	no	no	yes	1	5	yes	yes	yes
	malignant	no	yes	no	no	no	yes	no	no	yes	1	5	yes	yes	yes
	malignant	yes	yes	no	no	yes	yes	no	no	yes	3	5	yes	yes	yes
	benign	yes	yes	no	no	no	yes	no	no	yes	2	5	yes	yes	yes
	benign	yes	yes	no	no	no	yes	no	no	yes	2	5	yes	yes	yes
	malignant	yes	yes	no	no	no	yes	no	yes	no	2	5	yes	yes	yes
	malignant	no	yes	no	no	yes	yes	no	no	yes	2	5	yes	yes	yes
	malignant	no	yes	no	no	no	yes	no	yes	no	1	5	yes	yes	yes
	malignant	yes	yes	no	no	yes	yes	no	yes	no	3	5	yes	yes	yes
	malignant	yes	yes	no	no	no	yes	no	yes	no	2	5	yes	yes	yes
	malignant	yes	yes	no	no	yes	yes	no	yes	no	3	5	yes	yes	yes
	malignant	yes	yes	no	no	yes	yes	no	no	yes	3	5	yes	yes	yes
	malignant	yes	yes	no	no	no	no	no	yes	no	1	5	yes	yes	yes
	benign	yes	yes	no	no	no	no	no	yes	no	1	5	yes	yes	yes
	malignant	no	yes	no	no	no	yes	no	yes	no	1	5	yes	yes	yes
	malignant	yes	yes	no	no	yes	no	no	yes	no	2	5	yes	yes	yes
	malignant	yes	yes	no	no	no	no	no	no	yes	1	5	yes	yes	yes
	malignant	no	yes	no	no	yes	yes	no	yes	no	2	5	yes	yes	yes
	malignant	no	yes	no	no	yes	yes	no	yes	no	2	5	yes	yes	yes
	malignant	yes	yes	no	no	no	yes	no	yes	no	2	5	yes	yes	yes
	malignant	yes	yes	no	no	yes	yes	no	yes	no	3	5	yes	yes	yes
	malignant	yes	yes	no	no	yes	yes	no	yes	no	3	5	yes	yes	yes
	malignant	yes	yes	no	no	no	yes	no	yes	no	2	5	yes	yes	yes
	malignant	yes	yes	no	no	yes	yes	no	yes	no	3	5	yes	yes	yes
	malignant	yes	yes	no	no	yes	yes	no	yes	no	3	5	yes	yes	yes
	malignant	no	yes	no	no	no	yes	no	no	yes	1	5	yes	yes	yes
	malignant	yes	yes	no	no	no	yes	no	yes	no	2	5	yes	yes	yes
	malignant	yes	yes	no	no	yes	yes	no	yes	no	3	5	yes	yes	yes
	malignant	yes	yes	no	no	yes	yes	no	yes	no	3	5	yes	yes	yes
	benign	yes	yes	no	no	yes	yes	no	yes	no	3	5	yes	yes	yes
	malignant	yes	yes	no	no	no	yes	no	yes	no	2	5	yes	yes	yes
	malignant	no	yes	no	no	no	yes	no	yes	no	1	5	yes	yes	yes
	malignant	no	yes	no	no	no	yes	no	yes	no	1	5	yes	yes	yes
	malignant	no	yes	no	no	yes	no	no	yes	no	1	5	yes	yes	yes
	malignant	no	yes	no	no	no	yes	no	yes	no	1	5	yes	yes	yes
	malignant	no	yes	no	no	yes	yes	no	yes	no	2	5	yes	yes	yes
	malignant	no	yes	no	no	no	yes	no	yes	no	1	5	yes	yes	yes
	malignant	yes	yes	no	no	no	yes	no	no	yes	2	5	yes	yes	yes
	benign	no	yes	no	no	yes	no	no	yes	no	1	5	yes	yes	yes
	malignant	yes	yes	no	no	no	yes	no	yes	no	2	5	yes	yes	yes
	malignant	yes	yes	no	no	yes	no	no	yes	no	2	5	yes	yes	yes
	malignant	yes	yes	no	no	no	yes	no	no	yes	2	5	yes	yes	yes
	malignant	no	yes	no	no	no	yes	no	no	yes	1	5	yes	yes	yes
	malignant	no	yes	no	no	no	yes	no	no	yes	1	5	yes	yes	yes
	malignant	yes	yes	no	no	no	yes	no	yes	no	2	5	yes	yes	yes
	malignant	yes	yes	no	no	no	yes	no	yes	no	2	5	yes	yes	yes
	malignant	yes	yes	no	no	no	no	no	yes	no	1	5	yes	yes	yes
	malignant	no	yes	no	no	yes	yes	no	yes	no	2	5	yes	yes	yes
	malignant	no	yes	no	no	yes	yes	no	yes	no	2	5	yes	yes	yes
	malignant	yes	yes	no	no	no	yes	no	no	yes	2	5	yes	yes	yes
	malignant	no	yes	no	no	yes	yes	no	yes	no	2	5	yes	yes	yes
	malignant	yes	yes	no	no	no	yes	no	no	yes	2	5	yes	yes	yes
	malignant	yes	yes	no	no	yes	yes	no	no	yes	3	5	yes	yes	yes
	malignant	no	yes	no	no	yes	yes	no	yes	no	2	5	yes	yes	yes
	malignant	yes	yes	no	no	no	yes	no	no	yes	2	5	yes	yes	yes
	malignant	no	yes	no	no	yes	yes	no	yes	no	2	5	yes	yes	yes
	malignant	no	yes	no	no	yes	yes	no	yes	no	2	5	yes	yes	yes
	malignant	no	yes	no	no	yes	no	no	yes	no	1	5	yes	yes	yes
	malignant	no	yes	no	no	yes	no	no	yes	no	1	5	yes	yes	yes
	malignant	yes	yes	no	no	no	yes	no	yes	no	2	5	yes	yes	yes
	malignant	yes	yes	no	no	no	yes	no	yes	no	2	5	yes	yes	yes
	malignant	yes	yes	no	no	no	no	no	yes	no	1	5	yes	yes	yes
	malignant	yes	yes	no	no	no	yes	no	no	yes	2	5	yes	yes	yes
	malignant	no	yes	no	no	no	yes	no	yes	no	1	5	yes	yes	yes
	malignant	no	yes	no	no	no	yes	no	yes	no	1	5	yes	yes	yes
	malignant	yes	yes	no	no	no	yes	no	yes	no	2	5	yes	yes	yes
	malignant	no	yes	no	no	yes	no	no	yes	no	1	5	yes	yes	yes
	malignant	yes	yes	no	no	no	yes	no	yes	no	2	5	yes	yes	yes
	malignant	yes	yes	no	no	yes	yes	no	yes	no	3	5	yes	yes	yes
	malignant	no	yes	no	no	yes	yes	no	yes	no	2	5	yes	yes	yes
	malignant	no	yes	no	no	no	yes	no	yes	no	1	5	yes	yes	yes
	benign	yes	yes	no	no	yes	yes	no	yes	no	3	5	yes	yes	yes
	malignant	yes	yes	no	no	yes	yes	no	yes	no	3	5	yes	yes	yes
	malignant	yes	yes	no	no	no	yes	no	yes	no	2	5	yes	yes	yes
	malignant	no	yes	no	no	yes	yes	no	yes	no	2	5	yes	yes	yes
	malignant	no	yes	no	no	yes	yes	no	yes	no	2	5	yes	yes	yes
	malignant	no	yes	no	no	no	yes	no	yes	no	1	5	yes	yes	yes
	malignant	yes	yes	no	no	yes	no	no	yes	no	2	5	yes	yes	yes
	malignant	yes	yes	no	no	yes	yes	no	yes	no	3	5	yes	yes	yes
	malignant	yes	yes	no	no	yes	yes	no	yes	no	3	5	yes	yes	yes
	malignant	yes	yes	no	no	yes	yes	no	yes	no	3	5	yes	yes	yes
	malignant	no	yes	no	no	yes	yes	no	no	yes	2	5	yes	yes	yes
	malignant	no	yes	no	no	yes	no	no	yes	no	1	5	yes	yes	yes
	malignant	no	yes	no	no	yes	yes	no	yes	no	2	5	yes	yes	yes
	malignant	yes	yes	no	no	yes	yes	no	yes	no	3	5	yes	yes	yes
	malignant	no	yes	no	no	yes	no	no	yes	no	1	5	yes	yes	yes
	malignant	yes	yes	no	no	yes	yes	no	no	yes	3	5	yes	yes	yes
	malignant	no	yes	no	no	no	yes	no	yes	no	1	5	yes	yes	yes
	malignant	no	yes	no	no	yes	yes	no	yes	no	2	5	yes	yes	yes
	malignant	yes	yes	no	no	yes	yes	no	yes	no	3	5	yes	yes	yes
	malignant	no	yes	no	no	yes	no	no	no	yes	1	5	yes	yes	yes
	malignant	yes	yes	no	no	no	yes	no	yes	no	2	5	yes	yes	yes
	malignant	no	yes	no	no	yes	yes	no	no	yes	2	5	yes	yes	yes
	malignant	yes	yes	no	no	no	yes	no	yes	no	2	5	yes	yes	yes
	malignant	yes	yes	no	no	yes	yes	no	yes	no	3	5	yes	yes	yes
	malignant	yes	yes	no	no	no	no	no	yes	no	1	5	yes	yes	yes
	malignant	no	yes	no	no	no	yes	no	no	yes	1	5	yes	yes	yes
	malignant	no	yes	no	no	yes	yes	no	no	yes	2	5	yes	yes	yes
	malignant	yes	yes	no	no	yes	no	no	yes	no	2	5	yes	yes	yes
	malignant	yes	yes	no	no	yes	yes	no	no	yes	3	5	yes	yes	yes
	malignant	yes	yes	no	no	no	yes	no	yes	no	2	5	yes	yes	yes
	malignant	no	yes	no	no	no	yes	no	yes	no	1	5	yes	yes	yes
	malignant	no	yes	no	no	yes	yes	no	yes	no	2	5	yes	yes	yes
	malignant	yes	yes	no	no	yes	yes	no	yes	no	3	5	yes	yes	yes
	malignant	yes	yes	no	no	yes	yes	no	yes	no	3	5	yes	yes	yes
	malignant	yes	yes	no	no	yes	yes	no	yes	no	3	5	yes	yes	yes
	malignant	yes	yes	no	no	yes	yes	no	yes	no	3	5	yes	yes	yes
	malignant	yes	yes	no	no	no	yes	no	yes	no	2	5	yes	yes	yes
	malignant	no	yes	no	no	no	yes	no	yes	no	1	5	yes	yes	yes
	malignant	yes	yes	no	no	yes	yes	no	yes	no	3	5	yes	yes	yes
	benign	yes	yes	no	no	no	yes	no	yes	no	2	5	yes	yes	yes
	malignant	yes	yes	no	no	no	yes	no	yes	no	2	5	yes	yes	yes
	malignant	no	yes	no	no	no	yes	no	yes	no	1	5	yes	yes	yes
	malignant	yes	yes	no	no	yes	yes	no	yes	no	3	5	yes	yes	yes
	benign	yes	no	yes	no	no	yes	no	yes	no	2	4	yes	yes	no
	malignant	yes	no	yes	no	yes	yes	no	no	yes	3	4	yes	yes	no
	malignant	no	no	yes	no	yes	yes	no	yes	no	2	4	yes	yes	no
	malignant	yes	no	yes	no	yes	yes	no	yes	no	3	4	yes	yes	no
	malignant	yes	yes	no	no	yes	yes	no	no	no	3	4	yes	yes	no
	benign	no	no	yes	no	no	yes	no	no	yes	1	4	yes	yes	no
	benign	no	no	yes	no	no	yes	no	no	yes	1	4	yes	yes	no
	malignant	no	no	yes	no	yes	yes	no	no	no	2	4	yes	yes	no
	benign	no	no	yes	no	yes	no	no	no	yes	1	4	yes	yes	no
	malignant	no	yes	no	no	no	no	no	no	yes	0	4	yes	yes	no
	benign	no	yes	no	no	no	no	no	yes	no	0	4	yes	yes	no
	benign	no	no	yes	no	yes	no	no	no	yes	1	4	yes	yes	no
	benign	no	no	yes	no	yes	no	no	no	no	1	4	yes	yes	no
	benign	no	yes	no	no	no	no	no	no	yes	0	4	yes	yes	no
	benign	no	no	yes	no	no	yes	no	no	yes	1	4	yes	yes	no
	malignant	no	no	yes	no	no	yes	no	yes	no	1	4	yes	yes	no
	benign	no	yes	no	no	no	no	no	no	yes	0	4	yes	yes	no
	malignant	no	no	yes	no	yes	yes	no	yes	no	2	4	yes	yes	no
	benign	no	no	yes	no	no	yes	no	no	yes	1	4	yes	yes	no
	malignant	yes	no	yes	no	no	no	no	yes	no	1	4	yes	yes	no
	benign	no	no	yes	no	yes	no	no	no	yes	1	4	yes	yes	no
	malignant	yes	no	yes	no	yes	no	no	yes	no	2	4	yes	yes	no
	benign	no	no	no	no	no	no	no	no	yes	0	4	yes	yes	no
	benign	no	no	yes	no	yes	no	no	yes	no	1	4	yes	yes	no
	malignant	yes	no	yes	no	no	yes	no	no	yes	2	4	yes	yes	no
	benign	no	no	yes	no	yes	no	no	no	no	1	4	yes	yes	no
	benign	no	no	yes	no	yes	no	no	no	no	1	4	yes	yes	no
	benign	no	no	yes	no	yes	no	no	no	yes	1	4	yes	yes	no
	malignant	no	no	yes	no	yes	yes	no	yes	no	2	4	yes	yes	no
	benign	no	no	no	yes	yes	no	no	no	no	1	4	yes	yes	no
	benign	no	no	yes	no	yes	yes	no	no	no	2	4	yes	yes	no
	benign	no	no	yes	no	no	yes	no	no	no	1	4	yes	yes	no
	benign	no	no	yes	no	yes	no	no	no	no	1	4	yes	yes	no
	benign	no	no	yes	no	no	yes	no	no	no	1	4	yes	yes	no
	malignant	no	no	yes	no	yes	yes	no	no	no	2	4	yes	yes	no
	benign	no	no	yes	no	no	yes	no	no	yes	1	4	yes	yes	no
	malignant	yes	no	yes	no	yes	yes	no	yes	no	3	4	yes	yes	no
	malignant	yes	no	yes	no	no	yes	no	yes	no	2	4	yes	yes	no
	benign	no	no	yes	no	no	yes	no	no	no	1	4	yes	yes	no
	malignant	no	no	yes	no	yes	yes	no	yes	no	2	4	yes	yes	no
	malignant	no	no	yes	no	yes	yes	no	yes	no	2	4	yes	yes	no
	benign	no	no	yes	no	yes	no	no	no	no	1	4	yes	yes	no
	benign	no	yes	no	no	yes	no	no	no	no	1	4	yes	yes	no
	malignant	yes	no	yes	no	yes	yes	no	yes	no	3	4	yes	yes	no
	benign	no	no	yes	no	yes	no	no	no	yes	1	4	yes	yes	no
	benign	yes	no	yes	no	yes	no	no	no	no	2	4	yes	yes	no
	benign	yes	no	yes	no	yes	no	no	no	no	2	4	yes	yes	no
	benign	yes	no	yes	no	yes	yes	no	no	yes	3	4	yes	yes	no
	malignant	no	no	yes	no	yes	yes	no	yes	no	2	4	yes	yes	no
	malignant	no	no	yes	no	yes	yes	no	yes	no	2	4	yes	yes	no
	malignant	no	no	yes	no	no	yes	no	no	yes	1	4	yes	yes	no
	malignant	no	no	yes	no	yes	yes	no	no	yes	2	4	yes	yes	no
	benign	no	no	yes	no	yes	no	no	no	yes	1	4	yes	yes	no
	benign	no	no	yes	no	no	yes	no	no	no	1	4	yes	yes	no
	malignant	no	yes	no	no	no	no	no	yes	no	0	4	yes	yes	no
	benign	no	no	yes	no	no	yes	no	yes	no	1	4	yes	yes	no
	malignant	yes	no	yes	no	no	yes	no	yes	no	2	4	yes	yes	no
	malignant	no	no	yes	no	yes	no	no	no	no	1	4	yes	yes	no
	malignant	yes	no	yes	no	no	no	no	yes	no	1	4	yes	yes	no
	benign	yes	no	yes	no	yes	yes	no	yes	no	3	4	yes	yes	no
	malignant	yes	no	yes	no	no	yes	no	yes	no	2	4	yes	yes	no
	malignant	no	no	no	no	no	no	no	no	no	0	4	yes	yes	no
	malignant	no	no	yes	no	yes	no	no	yes	no	1	4	yes	yes	no
	benign	no	no	yes	no	yes	no	no	yes	no	1	4	yes	yes	no
	malignant	no	no	yes	no	no	yes	no	no	yes	1	4	yes	yes	no
	benign	yes	no	yes	no	no	yes	no	no	yes	2	4	yes	yes	no
	malignant	no	no	no	no	no	no	no	no	yes	0	4	yes	yes	no
	benign	no	no	yes	no	yes	no	no	yes	no	1	4	yes	yes	no
	benign	no	no	yes	no	yes	no	no	no	yes	1	4	yes	yes	no
	benign	no	no	yes	no	yes	no	no	no	yes	1	4	yes	yes	no
	benign	yes	yes	no	no	no	no	no	no	no	1	4	yes	yes	no
	benign	no	no	yes	no	no	yes	no	no	no	1	4	yes	yes	no
	benign	yes	no	yes	no	no	no	no	no	no	1	4	yes	yes	no
	malignant	no	no	yes	no	yes	yes	no	yes	no	2	4	yes	yes	no
	malignant	no	no	yes	no	yes	yes	no	yes	no	2	4	yes	yes	no
	malignant	no	no	yes	no	no	yes	no	yes	no	1	4	yes	yes	no
	malignant	yes	no	yes	no	yes	yes	no	yes	no	3	4	yes	yes	no
	malignant	yes	no	yes	no	yes	yes	no	yes	no	3	4	yes	yes	no
	benign	no	no	yes	no	no	yes	no	no	no	1	4	yes	yes	no
	benign	no	no	yes	no	no	yes	no	no	yes	1	4	yes	yes	no
	benign	no	no	yes	no	no	yes	no	no	yes	1	4	yes	yes	no
	benign	no	no	yes	no	yes	no	no	no	yes	1	4	yes	yes	no
	benign	no	no	yes	no	yes	no	no	no	yes	1	4	yes	yes	no
	malignant	no	no	yes	no	yes	yes	no	yes	no	2	4	yes	yes	no
	benign	no	no	yes	no	yes	no	no	no	yes	1	4	yes	yes	no
	benign	no	yes	no	no	no	no	no	no	yes	0	4	yes	yes	no
	malignant	yes	no	yes	no	yes	yes	no	yes	no	3	4	yes	yes	no
	benign	yes	no	yes	no	no	no	no	no	no	1	4	yes	yes	no
	malignant	yes	no	yes	no	yes	yes	no	no	yes	3	4	yes	yes	no
	benign	no	no	yes	no	no	yes	no	yes	no	1	4	yes	yes	no
	benign	yes	no	yes	no	no	yes	no	yes	no	2	4	yes	yes	no
	malignant	no	no	yes	no	yes	yes	no	yes	no	2	4	yes	yes	no
	malignant	no	yes	no	no	no	no	no	no	yes	0	4	yes	yes	no
	benign	no	yes	no	no	yes	no	no	no	no	1	4	yes	yes	no
	benign	no	no	no	no	no	no	no	no	yes	0	4	yes	yes	no
	benign	no	no	yes	no	yes	no	no	yes	no	1	4	yes	yes	no
	malignant	no	no	yes	no	no	yes	no	yes	no	1	4	yes	yes	no
	malignant	no	no	yes	no	yes	yes	no	no	yes	2	4	yes	yes	no
	benign	yes	no	yes	no	no	no	yes	no	yes	1	4	yes	yes	no
	malignant	yes	no	yes	no	no	no	no	yes	no	1	4	yes	yes	no
	benign	no	yes	no	no	no	no	no	no	yes	0	4	yes	yes	no
	benign	no	yes	no	no	no	no	no	yes	no	0	4	yes	yes	no
	benign	no	yes	no	no	no	no	no	yes	no	0	4	yes	yes	no
	malignant	yes	no	yes	no	yes	yes	no	yes	no	3	4	yes	yes	no
	benign	yes	no	yes	no	no	yes	no	no	yes	2	4	yes	yes	no
	benign	yes	no	yes	no	yes	yes	no	yes	no	3	4	yes	yes	no
	benign	yes	no	yes	no	no	yes	no	no	yes	2	4	yes	yes	no
	malignant	no	no	yes	no	yes	no	no	yes	no	1	4	yes	yes	no
	malignant	yes	no	yes	no	no	no	no	yes	no	1	4	yes	yes	no
	malignant	no	yes	no	no	yes	yes	no	no	no	2	4	yes	yes	no
	malignant	yes	no	yes	no	no	yes	no	no	yes	2	4	yes	yes	no
	malignant	yes	no	yes	no	no	yes	no	yes	no	2	4	yes	yes	no
	benign	no	no	yes	no	yes	no	no	no	yes	1	4	yes	yes	no
	benign	no	no	yes	no	yes	no	no	no	yes	1	4	yes	yes	no
	benign	no	yes	no	no	no	no	no	no	yes	0	4	yes	yes	no
	benign	yes	no	yes	no	yes	no	no	yes	no	2	4	yes	yes	no
	benign	yes	no	yes	no	no	no	no	no	yes	1	4	yes	yes	no
	malignant	no	yes	no	no	no	no	no	yes	no	0	4	yes	yes	no
	benign	no	no	yes	no	no	yes	no	no	yes	1	4	yes	yes	no
	malignant	no	no	yes	no	yes	yes	no	yes	no	2	4	yes	yes	no
	benign	yes	yes	no	no	no	no	no	no	no	1	4	yes	yes	no
	malignant	yes	no	yes	no	yes	yes	no	yes	no	3	4	yes	yes	no
	malignant	yes	no	yes	no	no	yes	no	no	yes	2	4	yes	yes	no
	malignant	yes	no	yes	no	no	no	no	yes	no	1	4	yes	yes	no
	benign	yes	no	yes	no	no	no	no	no	no	1	4	yes	yes	no
	benign	yes	no	yes	no	yes	yes	no	no	yes	3	4	yes	yes	no
	benign	no	no	yes	no	yes	no	no	yes	no	1	4	yes	yes	no
	benign	no	no	yes	no	no	yes	no	no	no	1	4	yes	yes	no
	benign	no	no	yes	no	no	yes	no	no	no	1	4	yes	yes	no
	benign	no	no	yes	no	no	yes	no	no	yes	1	4	yes	yes	no
	malignant	yes	no	yes	no	yes	yes	no	yes	no	3	4	yes	yes	no
	malignant	yes	no	yes	no	yes	yes	no	yes	no	3	4	yes	yes	no
	benign	no	yes	no	no	no	no	no	yes	no	0	4	yes	yes	no
	benign	yes	no	yes	no	no	no	no	no	no	1	4	yes	yes	no
	benign	no	no	yes	no	no	no	no	no	no	0	4	yes	yes	no
	benign	yes	no	yes	no	no	yes	no	no	yes	2	4	yes	yes	no
	benign	no	no	yes	no	yes	yes	no	no	yes	2	4	yes	yes	no
	benign	no	no	yes	no	yes	no	no	no	no	1	4	yes	yes	no
	malignant	no	no	yes	no	yes	no	no	yes	no	1	4	yes	yes	no
	benign	no	no	yes	no	yes	no	no	yes	no	1	4	yes	yes	no
	benign	yes	no	yes	no	yes	no	no	no	yes	2	4	yes	yes	no
	malignant	no	no	yes	no	yes	yes	no	no	yes	2	4	yes	yes	no
	malignant	yes	no	yes	no	no	yes	no	no	no	2	4	yes	yes	no
	benign	no	no	yes	no	no	yes	no	no	yes	1	4	yes	yes	no
	malignant	yes	no	yes	no	yes	yes	no	no	yes	3	4	yes	yes	no
	malignant	yes	no	yes	no	no	no	no	yes	no	1	4	yes	yes	no
	benign	no	no	yes	no	no	no	no	no	yes	0	4	yes	yes	no
	malignant	no	yes	no	no	no	no	no	yes	no	0	4	yes	yes	no
	malignant	no	no	yes	no	no	yes	no	yes	no	1	4	yes	yes	no
	malignant	no	no	yes	no	no	yes	no	yes	no	1	4	yes	yes	no
	benign	no	yes	no	no	no	no	no	no	yes	0	4	yes	yes	no
	benign	no	yes	no	no	no	no	yes	yes	no	0	4	yes	yes	no
	malignant	no	no	yes	no	yes	yes	no	yes	no	2	4	yes	yes	no
	malignant	no	yes	no	no	yes	yes	no	no	no	2	4	yes	yes	no
	benign	yes	no	yes	no	yes	yes	no	no	yes	3	4	yes	yes	no
	benign	yes	no	yes	no	no	no	no	no	yes	1	4	yes	yes	no
	malignant	no	yes	no	no	no	no	no	no	yes	0	4	yes	yes	no
	benign	no	no	no	no	no	no	no	no	yes	0	4	yes	yes	no
	malignant	no	yes	no	no	no	no	no	yes	no	0	4	yes	yes	no
	malignant	no	no	yes	no	no	yes	no	yes	no	1	4	yes	yes	no
	benign	no	yes	no	no	no	no	no	no	yes	0	4	yes	yes	no
	malignant	no	no	yes	no	yes	yes	no	yes	no	2	4	yes	yes	no
	malignant	yes	no	yes	no	yes	yes	no	no	no	3	4	yes	yes	no
	malignant	no	yes	no	no	no	yes	no	no	no	1	4	yes	yes	no
	benign	no	no	yes	no	yes	no	no	no	yes	1	4	yes	yes	no
	benign	yes	no	yes	no	no	yes	no	no	yes	2	4	yes	yes	no
	malignant	yes	no	yes	no	no	yes	no	yes	no	2	4	yes	yes	no
	malignant	no	no	yes	no	yes	yes	no	no	yes	2	4	yes	yes	no
	benign	yes	no	yes	no	no	yes	no	no	yes	2	4	yes	yes	no
	malignant	yes	no	yes	no	no	no	no	yes	no	1	4	yes	yes	no
	malignant	no	no	yes	no	no	yes	no	yes	no	1	4	yes	yes	no
	benign	no	no	yes	no	no	no	no	no	yes	0	4	yes	yes	no
	malignant	no	yes	no	no	no	no	no	yes	no	0	4	yes	yes	no
	benign	no	no	yes	no	yes	no	no	no	yes	1	4	yes	yes	no
	benign	yes	no	yes	no	yes	no	no	no	yes	2	4	yes	yes	no
	malignant	yes	no	yes	no	no	yes	no	yes	no	2	4	yes	yes	no
	benign	no	yes	no	no	no	no	no	yes	no	0	4	yes	yes	no
	malignant	no	no	yes	no	no	yes	no	yes	no	1	4	yes	yes	no
	malignant	no	no	yes	no	no	yes	no	yes	no	1	4	yes	yes	no
	malignant	yes	no	yes	no	yes	yes	no	no	no	3	4	yes	yes	no
	malignant	no	yes	no	no	no	no	no	yes	no	0	4	yes	yes	no
	malignant	no	yes	no	no	yes	no	no	no	no	1	4	yes	yes	no
	malignant	no	yes	no	no	no	no	no	no	yes	0	4	yes	yes	no
	malignant	no	no	yes	no	yes	no	no	yes	no	1	4	yes	yes	no
	benign	no	no	yes	no	yes	no	no	no	yes	1	4	yes	yes	no
	benign	no	no	yes	no	yes	no	no	no	yes	1	4	yes	yes	no
	malignant	no	no	yes	no	yes	yes	no	yes	no	2	4	yes	yes	no
	benign	no	no	yes	no	yes	no	no	no	yes	1	4	yes	yes	no
	malignant	yes	no	yes	no	yes	no	no	yes	no	2	4	yes	yes	no
	benign	no	no	yes	no	yes	yes	no	no	yes	2	4	yes	yes	no
	malignant	yes	no	yes	no	yes	yes	no	no	yes	3	4	yes	yes	no
	malignant	yes	no	yes	no	yes	no	no	yes	no	2	4	yes	yes	no
	benign	yes	yes	no	no	no	no	no	no	no	1	4	yes	yes	no
	benign	yes	no	yes	no	no	no	no	no	no	1	4	yes	yes	no
	benign	yes	no	no	yes	yes	no	no	no	no	2	4	yes	yes	no
	benign	no	no	no	no	no	no	no	no	no	0	4	yes	yes	no
	malignant	yes	no	yes	no	no	yes	no	yes	no	2	4	yes	yes	no
	benign	no	no	yes	no	no	yes	no	no	yes	1	4	yes	yes	no
	benign	yes	no	yes	no	no	yes	no	yes	no	2	4	yes	yes	no
	benign	no	no	yes	no	yes	yes	no	no	yes	2	4	yes	yes	no
	malignant	no	no	yes	no	yes	no	no	yes	no	1	4	yes	yes	no
	benign	no	no	yes	no	yes	no	no	no	no	1	4	yes	yes	no
	benign	yes	no	yes	no	no	yes	no	yes	no	2	4	yes	yes	no
	benign	no	no	no	yes	yes	no	no	no	no	1	4	yes	yes	no
	benign	no	yes	no	no	no	no	no	yes	no	0	4	yes	yes	no
	benign	no	no	no	yes	yes	no	no	no	no	1	4	yes	yes	no
	malignant	yes	no	yes	no	yes	no	no	no	no	2	4	yes	yes	no
	benign	no	yes	no	no	no	no	no	no	yes	0	4	yes	yes	no
	benign	no	no	no	no	no	no	no	no	no	0	4	yes	yes	no
	benign	no	no	yes	no	no	yes	no	no	no	1	4	yes	yes	no
	benign	no	yes	no	no	yes	no	no	no	no	1	4	yes	yes	no
	benign	no	yes	no	no	no	no	no	no	yes	0	4	yes	yes	no
	benign	no	no	yes	no	yes	no	no	no	no	1	4	yes	yes	no
	benign	no	no	no	no	no	no	no	no	yes	0	4	yes	yes	no
	malignant	yes	no	yes	no	no	yes	no	yes	no	2	4	yes	yes	no
	benign	no	no	yes	no	yes	no	no	no	yes	1	4	yes	yes	no
	malignant	no	yes	no	no	yes	yes	no	no	no	2	4	yes	yes	no
	benign	yes	no	yes	no	no	no	no	no	no	1	4	yes	yes	no
	benign	no	no	yes	no	yes	no	no	no	no	1	4	yes	yes	no
	malignant	no	yes	no	no	yes	no	no	no	no	1	4	yes	yes	no
	benign	yes	no	yes	no	no	no	no	yes	no	1	4	yes	yes	no
	benign	no	no	yes	no	yes	no	no	no	no	1	4	yes	yes	no
	benign	no	yes	no	no	yes	no	no	no	no	1	4	yes	yes	no
	benign	yes	no	yes	no	no	no	no	no	yes	1	4	yes	yes	no
	malignant	no	no	yes	no	yes	yes	no	yes	no	2	4	yes	yes	no
	benign	no	no	yes	no	yes	no	no	no	yes	1	4	yes	yes	no
	benign	yes	no	yes	no	no	yes	no	no	yes	2	4	yes	yes	no
	benign	no	no	no	no	no	no	no	no	yes	0	4	yes	yes	no
	benign	no	no	yes	no	no	yes	no	yes	no	1	4	yes	yes	no
	benign	no	no	yes	no	yes	no	no	no	no	1	4	yes	yes	no
	benign	yes	no	yes	no	no	no	no	no	no	1	4	yes	yes	no
	malignant	yes	no	yes	no	yes	yes	no	yes	no	3	4	yes	yes	no
	benign	no	no	yes	no	yes	no	no	no	yes	1	4	yes	yes	no
	benign	no	no	yes	no	no	yes	no	no	yes	1	4	yes	yes	no
	malignant	no	yes	no	no	yes	yes	no	no	no	2	4	yes	yes	no
	benign	no	no	yes	no	yes	no	no	no	no	1	4	yes	yes	no
	benign	no	yes	no	no	no	no	yes	no	yes	0	4	yes	yes	no
	benign	yes	no	yes	no	yes	no	no	no	yes	2	4	yes	yes	no
	benign	no	yes	no	no	no	no	no	no	yes	0	4	yes	yes	no
	malignant	yes	no	yes	no	yes	yes	no	yes	no	3	4	yes	yes	no
	benign	no	no	yes	no	yes	no	no	no	no	1	4	yes	yes	no
	benign	no	no	yes	no	yes	no	no	no	yes	1	4	yes	yes	no
	benign	no	no	yes	no	yes	yes	no	yes	no	2	4	yes	yes	no
	malignant	no	yes	no	no	yes	yes	no	no	no	2	4	yes	yes	no
	malignant	yes	no	yes	no	no	yes	no	yes	no	2	4	yes	yes	no
	benign	no	yes	no	no	no	no	no	no	yes	0	4	yes	yes	no
	malignant	no	yes	no	no	no	no	no	yes	no	0	4	yes	yes	no
	benign	no	no	yes	no	yes	no	no	no	no	1	4	yes	yes	no
	benign	no	no	yes	no	yes	no	no	yes	no	1	4	yes	yes	no
	benign	no	no	no	no	no	no	no	no	no	0	4	yes	yes	no
	benign	yes	no	yes	no	no	no	no	no	no	1	4	yes	yes	no
	malignant	no	no	yes	no	no	yes	no	no	no	1	4	yes	yes	no
	benign	no	no	yes	no	yes	no	no	no	no	1	4	yes	yes	no
	benign	no	no	yes	no	yes	no	no	no	no	1	4	yes	yes	no
	benign	no	no	no	yes	yes	no	no	no	no	1	4	yes	yes	no
	benign	yes	no	yes	no	no	no	yes	yes	no	1	4	yes	yes	no
	benign	no	no	yes	no	no	yes	no	no	yes	1	4	yes	yes	no
	benign	no	no	yes	no	no	yes	no	no	no	1	4	yes	yes	no
	benign	no	no	yes	no	yes	no	no	no	no	1	4	yes	yes	no
	benign	yes	no	yes	no	yes	no	no	no	no	2	4	yes	yes	no
	benign	no	no	yes	no	no	yes	no	no	no	1	4	yes	yes	no
	benign	no	no	yes	no	no	yes	no	no	no	1	4	yes	yes	no
	benign	yes	no	no	yes	no	no	no	no	no	1	4	yes	yes	no
	benign	yes	no	yes	no	no	no	no	no	no	1	4	yes	yes	no
	benign	no	no	yes	no	yes	no	no	no	yes	1	4	yes	yes	no
	benign	no	yes	no	no	yes	no	no	no	no	1	4	yes	yes	no
	malignant	no	no	yes	no	yes	no	no	no	yes	1	4	yes	yes	no
	malignant	no	yes	no	no	yes	no	no	no	no	1	4	yes	yes	no
	malignant	no	yes	no	no	yes	yes	no	no	no	2	4	yes	yes	no
	malignant	no	no	yes	no	yes	no	no	no	yes	1	4	yes	yes	no
	benign	yes	no	yes	no	no	no	no	no	no	1	4	yes	yes	no
	malignant	no	no	yes	no	yes	yes	no	no	yes	2	4	yes	yes	no
	benign	yes	no	yes	no	yes	yes	no	no	yes	3	4	yes	yes	no
	benign	yes	no	yes	no	yes	yes	no	no	yes	3	4	yes	yes	no
	benign	no	no	yes	no	no	yes	no	no	no	1	4	yes	yes	no
	benign	no	no	yes	no	yes	no	no	no	no	1	4	yes	yes	no
	malignant	no	no	yes	no	yes	yes	no	no	no	2	4	yes	yes	no
	malignant	yes	no	yes	no	yes	yes	no	yes	no	3	4	yes	yes	no
	malignant	no	yes	no	no	no	no	no	no	yes	0	4	yes	yes	no
	malignant	no	no	yes	no	yes	yes	no	no	no	2	4	yes	yes	no
	benign	no	no	yes	no	yes	no	no	no	no	1	4	yes	yes	no
	malignant	yes	no	yes	no	no	yes	no	yes	no	2	4	yes	yes	no
	benign	no	no	no	no	no	no	no	no	no	0	4	yes	yes	no
	malignant	no	no	yes	no	yes	yes	no	yes	no	2	4	yes	yes	no
	malignant	yes	no	yes	no	yes	yes	no	yes	no	3	4	yes	yes	no
	malignant	yes	no	yes	no	yes	yes	no	yes	no	3	4	yes	yes	no
	malignant	no	no	yes	no	no	yes	no	yes	no	1	4	yes	yes	no
	malignant	no	yes	no	no	no	no	no	yes	no	0	4	yes	yes	no
	benign	no	no	yes	no	yes	no	no	no	yes	1	4	yes	yes	no
	benign	no	no	yes	no	no	yes	no	no	no	1	4	yes	yes	no
	benign	no	no	yes	no	yes	no	no	no	yes	1	4	yes	yes	no
	benign	no	no	yes	no	yes	no	no	no	no	1	4	yes	yes	no
	benign	no	no	yes	no	yes	yes	no	yes	no	2	4	yes	yes	no
	benign	yes	no	yes	no	no	yes	no	yes	no	2	4	yes	yes	no
	benign	no	no	yes	no	no	yes	no	no	no	1	4	yes	yes	no
	benign	no	no	yes	no	yes	no	no	no	yes	1	4	yes	yes	no
	benign	no	yes	no	no	no	no	no	no	yes	0	4	yes	yes	no
	benign	no	no	yes	no	yes	no	no	no	yes	1	4	yes	yes	no
	benign	no	yes	no	no	no	yes	no	no	no	1	4	yes	yes	no
	malignant	no	yes	no	no	yes	no	no	no	no	1	4	yes	yes	no
	benign	no	no	yes	no	no	yes	no	no	no	1	4	yes	yes	no
	malignant	no	no	yes	no	yes	yes	no	no	no	2	4	yes	yes	no
	malignant	no	yes	no	no	no	no	no	yes	no	0	4	yes	yes	no
	benign	no	no	yes	no	yes	no	no	no	no	1	4	yes	yes	no
	benign	no	no	no	no	no	no	no	no	no	0	4	yes	yes	no
	malignant	no	no	yes	no	yes	no	no	yes	no	1	4	yes	yes	no
	malignant	yes	no	yes	no	yes	yes	no	yes	no	3	4	yes	yes	no
	benign	no	yes	no	no	no	no	no	no	yes	0	4	yes	yes	no
	benign	no	no	yes	no	yes	no	no	no	no	1	4	yes	yes	no
	benign	yes	no	yes	no	no	yes	no	no	yes	2	4	yes	yes	no
	malignant	no	yes	no	no	no	no	no	yes	no	0	4	yes	yes	no
	malignant	no	no	yes	no	yes	yes	no	no	yes	2	4	yes	yes	no
	benign	no	yes	no	no	no	yes	no	no	no	1	4	yes	yes	no
	benign	no	no	yes	no	yes	yes	no	no	yes	2	4	yes	yes	no
	benign	no	no	yes	no	yes	no	no	no	yes	1	4	yes	yes	no
	malignant	yes	no	yes	no	yes	yes	no	yes	no	3	4	yes	yes	no
	malignant	yes	no	yes	no	yes	no	no	yes	no	2	4	yes	yes	no
	malignant	no	no	yes	no	no	yes	no	no	no	1	4	yes	yes	no
	benign	no	no	yes	no	yes	no	no	no	yes	1	4	yes	yes	no
	benign	no	no	yes	no	yes	no	no	no	no	1	4	yes	yes	no
	benign	no	no	yes	no	no	yes	no	no	no	1	4	yes	yes	no
	benign	no	no	no	yes	no	yes	no	no	no	1	4	yes	yes	no
	benign	no	no	yes	no	no	yes	no	no	no	1	4	yes	yes	no
	benign	no	no	yes	no	no	yes	no	no	yes	1	4	yes	yes	no
	benign	no	yes	no	no	no	no	no	no	yes	0	4	yes	yes	no
	benign	no	no	yes	no	no	yes	no	yes	no	1	4	yes	yes	no
	malignant	yes	no	yes	no	no	yes	no	yes	no	2	4	yes	yes	no
	malignant	no	no	yes	no	yes	no	no	no	no	1	4	yes	yes	no
	malignant	no	no	yes	no	yes	no	no	no	no	1	4	yes	yes	no
	malignant	no	no	yes	no	yes	yes	no	no	yes	2	4	yes	yes	no
	benign	no	no	yes	no	no	yes	no	no	no	1	4	yes	yes	no
	benign	no	no	yes	no	no	yes	no	no	no	1	4	yes	yes	no
	malignant	no	no	yes	no	yes	no	no	yes	no	1	4	yes	yes	no
	malignant	no	no	yes	no	no	yes	no	yes	no	1	4	yes	yes	no
	benign	no	no	yes	no	yes	no	no	no	yes	1	4	yes	yes	no
	benign	no	no	yes	no	yes	no	no	no	no	1	4	yes	yes	no
	malignant	no	no	yes	no	yes	yes	no	yes	no	2	4	yes	yes	no
	benign	no	no	no	yes	yes	no	yes	no	no	1	4	yes	yes	no
	benign	no	yes	no	no	no	no	no	no	yes	0	4	yes	yes	no
	benign	no	no	yes	no	yes	yes	no	no	no	2	4	yes	yes	no
	benign	no	yes	no	no	no	no	no	no	yes	0	4	yes	yes	no
	malignant	no	no	no	yes	yes	no	no	no	no	1	4	yes	yes	no
	malignant	no	no	yes	no	yes	yes	no	yes	no	2	4	yes	yes	no
	malignant	no	no	yes	no	yes	yes	no	no	yes	2	4	yes	yes	no
	benign	no	yes	no	no	no	no	no	no	yes	0	4	yes	yes	no
	malignant	no	no	yes	no	yes	no	no	no	no	1	4	yes	yes	no
	malignant	no	no	yes	no	yes	yes	no	no	no	2	4	yes	yes	no
	malignant	no	no	yes	no	no	yes	no	no	no	1	4	yes	yes	no
	malignant	no	no	yes	no	yes	yes	no	yes	no	2	4	yes	yes	no
	malignant	no	no	yes	no	yes	yes	no	yes	no	2	4	yes	yes	no
	benign	no	yes	no	no	no	no	no	no	yes	0	4	yes	yes	no
	malignant	yes	no	yes	no	yes	yes	no	yes	no	3	4	yes	yes	no
	malignant	no	no	yes	no	yes	yes	no	no	yes	2	4	yes	yes	no
	malignant	no	no	yes	no	yes	yes	no	no	yes	2	4	yes	yes	no
	malignant	yes	no	yes	no	yes	yes	no	yes	no	3	4	yes	yes	no
	malignant	no	yes	no	no	no	no	no	yes	no	0	4	yes	yes	no
	malignant	no	no	yes	no	yes	no	no	no	yes	1	4	yes	yes	no
	benign	yes	no	yes	no	yes	no	no	yes	no	2	4	yes	yes	no
	benign	no	yes	no	no	no	yes	no	no	no	1	4	yes	yes	no
	benign	no	no	yes	no	yes	no	no	no	no	1	4	yes	yes	no
	malignant	no	yes	no	no	no	no	no	yes	no	0	4	yes	yes	no
	malignant	no	yes	no	no	yes	yes	no	no	no	2	4	yes	yes	no
	malignant	no	yes	no	no	no	no	no	yes	no	0	4	yes	yes	no
	malignant	no	yes	no	no	no	no	no	no	yes	0	4	yes	yes	no
	malignant	no	no	yes	no	yes	no	no	no	no	1	4	yes	yes	no
	malignant	no	no	yes	no	yes	no	no	no	no	1	4	yes	yes	no
	benign	no	yes	no	no	no	no	no	no	yes	0	4	yes	yes	no
	benign	no	no	yes	no	yes	no	no	no	no	1	4	yes	yes	no
	benign	yes	no	yes	no	yes	yes	no	yes	no	3	4	yes	yes	no
	malignant	no	no	yes	no	yes	yes	no	no	yes	2	4	yes	yes	no
	benign	no	no	yes	no	yes	no	no	no	yes	1	4	yes	yes	no
	malignant	no	yes	no	no	no	no	no	no	yes	0	4	yes	yes	no
	benign	no	no	yes	no	no	yes	no	no	yes	1	4	yes	yes	no
	benign	yes	no	yes	no	no	no	no	no	no	1	4	yes	yes	no
	benign	no	no	yes	no	no	yes	no	no	yes	1	4	yes	yes	no
	malignant	no	no	yes	no	yes	yes	no	no	no	2	4	yes	yes	no
	benign	no	yes	no	no	no	no	no	no	yes	0	4	yes	yes	no
	benign	no	no	yes	no	no	yes	no	no	yes	1	4	yes	yes	no
	malignant	no	no	yes	no	yes	yes	no	yes	no	2	4	yes	yes	no
	benign	no	yes	no	no	no	no	no	yes	no	0	4	yes	yes	no
	benign	no	no	yes	no	no	yes	yes	no	yes	1	4	yes	yes	no
	malignant	no	no	yes	no	no	yes	no	no	no	1	4	yes	yes	no
	malignant	no	yes	no	no	no	yes	no	no	no	1	4	yes	yes	no
	malignant	no	yes	no	no	no	no	no	no	yes	0	4	yes	yes	no
	malignant	yes	yes	no	no	no	yes	no	no	no	2	4	yes	yes	no
	benign	no	no	yes	no	no	yes	no	no	no	1	4	yes	yes	no
	benign	no	no	yes	no	no	yes	no	no	no	1	4	yes	yes	no
	benign	no	yes	no	no	no	no	no	no	yes	0	4	yes	yes	no
	malignant	no	yes	no	no	no	no	no	yes	no	0	4	yes	yes	no
	malignant	no	yes	no	no	no	no	no	yes	no	0	4	yes	yes	no
	malignant	no	yes	no	no	no	no	no	yes	no	0	4	yes	yes	no
	malignant	no	no	yes	no	yes	yes	no	no	yes	2	4	yes	yes	no
	benign	no	yes	no	no	no	no	no	no	yes	0	4	yes	yes	no
	malignant	no	no	yes	no	yes	yes	no	yes	no	2	4	yes	yes	no
	malignant	no	no	yes	no	yes	yes	no	no	no	2	4	yes	yes	no
	malignant	no	no	yes	no	yes	no	no	yes	no	1	4	yes	yes	no
	malignant	no	yes	no	no	no	no	no	yes	no	0	4	yes	yes	no
	malignant	no	no	yes	no	yes	yes	no	no	no	2	4	yes	yes	no
	malignant	no	no	yes	no	yes	yes	no	yes	no	2	4	yes	yes	no
	benign	no	yes	no	no	no	no	no	no	yes	0	4	yes	yes	no
	malignant	yes	yes	no	no	yes	yes	no	no	no	3	4	yes	yes	no
	malignant	yes	no	yes	no	yes	yes	no	no	no	3	4	yes	yes	no
	benign	no	no	no	no	no	no	no	no	yes	0	4	yes	yes	no
	benign	no	no	yes	no	no	yes	no	no	no	1	4	yes	yes	no
	malignant	no	yes	no	no	yes	yes	no	no	no	2	4	yes	yes	no
	benign	no	no	no	yes	yes	no	no	no	no	1	4	yes	yes	no
	benign	no	no	yes	no	no	yes	no	no	no	1	4	yes	yes	no
	malignant	no	yes	no	no	no	no	no	no	yes	0	4	yes	yes	no
	benign	no	no	yes	no	yes	no	no	no	yes	1	4	yes	yes	no
	malignant	no	no	yes	no	yes	no	no	no	no	1	4	yes	yes	no
	benign	yes	no	yes	no	no	no	no	no	yes	1	4	yes	yes	no
	malignant	no	no	yes	no	yes	no	no	yes	no	1	4	yes	yes	no
	malignant	no	no	yes	no	no	yes	no	yes	no	1	4	yes	yes	no
	benign	no	no	yes	no	no	yes	no	no	no	1	4	yes	yes	no
	benign	no	no	yes	no	no	yes	no	no	no	1	4	yes	yes	no
	malignant	no	yes	no	no	no	no	no	yes	no	0	4	yes	yes	no
	malignant	no	no	yes	no	yes	no	no	no	no	1	4	yes	yes	no
	benign	no	no	yes	no	yes	no	no	no	no	1	4	yes	yes	no
	benign	no	no	yes	no	yes	no	no	no	no	1	4	yes	yes	no
	malignant	no	yes	no	no	no	no	no	yes	no	0	4	yes	yes	no
	benign	no	no	yes	no	yes	yes	no	yes	no	2	4	yes	yes	no
	malignant	no	no	yes	no	yes	no	no	no	no	1	4	yes	yes	no
	malignant	no	no	yes	no	yes	no	no	yes	no	1	4	yes	yes	no
	malignant	yes	no	yes	no	yes	yes	no	yes	no	3	4	yes	yes	no
	malignant	no	yes	no	no	yes	yes	no	no	no	2	4	yes	yes	no
	benign	no	no	yes	no	yes	no	no	no	yes	1	4	yes	yes	no
	malignant	no	no	yes	no	no	yes	no	yes	no	1	4	yes	yes	no
	benign	no	no	yes	no	yes	no	no	no	yes	1	4	yes	yes	no
	malignant	no	no	yes	no	yes	yes	no	yes	no	2	4	yes	yes	no
	benign	no	no	yes	no	yes	no	no	no	yes	1	4	yes	yes	no
	benign	no	no	yes	no	no	yes	no	no	no	1	4	yes	yes	no
	benign	no	no	yes	no	no	yes	no	no	yes	1	4	yes	yes	no
	malignant	no	no	yes	no	yes	yes	no	no	yes	2	4	yes	yes	no
	malignant	no	no	yes	no	no	yes	no	yes	no	1	4	yes	yes	no
	benign	no	yes	no	no	no	no	no	no	yes	0	4	yes	yes	no
	benign	no	no	yes	no	no	yes	no	no	yes	1	4	yes	yes	no
	benign	no	no	yes	no	yes	no	no	no	no	1	4	yes	yes	no
	malignant	no	yes	no	no	no	no	no	yes	no	0	4	yes	yes	no
	benign	yes	no	yes	no	yes	yes	no	no	yes	3	4	yes	yes	no
	benign	no	no	yes	no		yes	yes	no	yes	1	4	yes	yes	no
	benign	no	no	yes	no	yes	no	no	no	yes	1	4	yes	yes	no
	malignant	no	no	yes	no	no	yes	no	yes	no	1	4	yes	yes	no
	malignant	no	no	yes	no	yes	yes	no	no	no	2	4	yes	yes	no
	malignant	no	yes	no	no	yes	yes	no	no	no	2	4	yes	yes	no
	malignant	no	no	yes	no	yes	yes	no	yes	no	2	4	yes	yes	no
	malignant	no	yes	no	no	yes	yes	no	no	no	2	4	yes	yes	no
	benign	no	no	yes	no	yes	no	no	no	yes	1	4	yes	yes	no
	benign	no	no	no	no	no	no	no	no	yes	0	4	yes	yes	no
	benign	yes	no	yes	no	no	no	no	no	no	1	4	yes	yes	no
	benign	yes	no	yes	no	no	no	no	no	no	1	4	yes	yes	no
	benign	no	yes	no	no	no	no	no	yes	no	0	4	yes	yes	no
	malignant	no	no	yes	no	yes	yes	no	yes	no	2	4	yes	yes	no
	malignant	no	no	yes	no	no	yes	no	yes	no	1	4	yes	yes	no
	benign	no	no	yes	no	yes	no	no	no	no	1	4	yes	yes	no
	malignant	yes	no	yes	no	yes	yes	no	yes	no	3	4	yes	yes	no
	benign	no	no	yes	no	no	no	no	no	yes	0	3	yes	no	no
	benign	no	no	yes	no	no	no	no	no	no	0	3	yes	no	no
	benign	no	no	yes	no	no	no	no	yes	no	0	3	yes	no	no
	benign	no	no	yes	no	no	no	no	no	no	0	3	yes	no	no
	benign	no	no	yes	no	no	no	no	no	yes	0	3	yes	no	no
	benign	no	no	yes	no	no	no	no	no	no	0	3	yes	no	no
	benign	no	no	yes	no	no	no	no	no	no	0	3	yes	no	no
	benign	no	no	yes	no	no	no	no	no	no	0	3	yes	no	no
	benign	no	no	yes	no	no	no	no	no	no	0	3	yes	no	no
	benign	no	no	yes	no	no	no	no	no	yes	0	3	yes	no	no
	benign	no	no	yes	no	no	no	no	no	yes	0	3	yes	no	no
	benign	no	yes	no	no	no	no	no	no	no	0	3	yes	no	no
	benign	no	no	yes	no	no	no	no	no	yes	0	3	yes	no	no
	benign	no	no	yes	no	no	no	no	no	no	0	3	yes	no	no
	benign	no	no	yes	no	no	no	no	no	no	0	3	yes	no	no
	benign	no	no	yes	no	no	no	no	no	no	0	3	yes	no	no
	benign	no	no	yes	no	no	no	no	no	no	0	3	yes	no	no
	benign	no	yes	no	no	no	no	no	no	no	0	3	yes	no	no
	benign	no	no	yes	no	no	no	no	no	no	0	3	yes	no	no
	benign	no	no	yes	no	no	no	no	no	no	0	3	yes	no	no
	benign	no	no	yes	no	no	no	no	no	no	0	3	yes	no	no
	benign	no	yes	no	no	no	no	no	no	no	0	3	yes	no	no
	benign	no	yes	no	no	no	no	no	no	no	0	3	yes	no	no
	benign	no	no	yes	no	no	no	no	no	yes	0	3	yes	no	no
	benign	no	no	yes	no	no	no	no	no	yes	0	3	yes	no	no
	benign	no	no	yes	no	no	no	no	no	no	0	3	yes	no	no
	benign	no	yes	no	no	no	no	no	no	no	0	3	yes	no	no
	benign	no	no	yes	no	no	no	no	no	no	0	3	yes	no	no
	benign	no	no	yes	no	no	no	no	no	no	0	3	yes	no	no
	benign	no	no	yes	no	no	no	no	no	yes	0	3	yes	no	no
	benign	no	no	yes	no	no	no	no	no	yes	0	3	yes	no	no
	benign	no	no	yes	no	no	no	no	no	no	0	3	yes	no	no
	benign	no	no	yes	no	no	no	no	no	no	0	3	yes	no	no
	benign	no	no	yes	no	no	no	no	no	no	0	3	yes	no	no
	benign	no	no	yes	no	no	no	no	no	no	0	3	yes	no	no
	benign	no	yes	no	no	no	no	no	no	no	0	3	yes	no	no
	benign	no	yes	no	no	no	no	no	no	no	0	3	yes	no	no
	benign	no	yes	no	no	no	no	no	no	no	0	3	yes	no	no
	benign	no	no	yes	no	no	no	no	no	no	0	3	yes	no	no
	benign	no	no	yes	no	no	no	no	yes	no	0	3	yes	no	no
	benign	no	yes	no	no	no	no	no	no	no	0	3	yes	no	no
	benign	no	no	yes	no	no	no	no	no	no	0	3	yes	no	no
	benign	no	yes	no	no	no	no	no	no	no	0	3	yes	no	no
	benign	no	no	yes	no	no	no	no	no	yes	0	3	yes	no	no
	benign	no	no	yes	no	no	no	no	yes	no	0	3	yes	no	no
	benign	no	no	yes	no	no	no	no	no	yes	0	3	yes	no	no
	benign	no	yes	no	no	no	no	no	no	no	0	3	yes	no	no
	benign	no	no	yes	no	no	no	no	no	yes	0	3	yes	no	no
	benign	no	no	yes	no	no	no	no	no	no	0	3	yes	no	no
	benign	no	no	yes	no	no	no	no	no	no	0	3	yes	no	no
	benign	no	no	yes	no	no	no	no	no	no	0	3	yes	no	no
	benign	no	no	yes	no	no	no	no	no	no	0	3	yes	no	no
	benign	no	no	yes	no	no	no	no	no	yes	0	3	yes	no	no
	benign	no	yes	no	no	no	no	no	no	no	0	3	yes	no	no
	benign	no	no	yes	no	no	no	no	no	no	0	3	yes	no	no
	benign	no	no	yes	no	no	no	no	no	no	0	3	yes	no	no
	benign	no	no	yes	no	no	no	no	no	no	0	3	yes	no	no
	benign	no	no	yes	no	no	no	no	no	no	0	3	yes	no	no
	benign	no	no	yes	no	no	no	no	no	no	0	3	yes	no	no
	benign	no	no	yes	no	no	no	no	no	no	0	3	yes	no	no
	benign	no	no	yes	no	no	no	no	no	no	0	3	yes	no	no
	benign	no	yes	no	no	no	no	no	no	no	0	3	yes	no	no
	benign	no	yes	no	no	no	no	no	no	no	0	3	yes	no	no
	benign	no	no	yes	no	no	no	no	no	no	0	3	yes	no	no
	benign	no	no	yes	no	no	no	no	no	no	0	3	yes	no	no
	benign	no	no	yes	no	no	no	no	no	no	0	3	yes	no	no
	benign	no	no	yes	no	no	no	no	no	no	0	3	yes	no	no
	benign	no	no	yes	no	no	no	no	no	no	0	3	yes	no	no
	benign	no	no	yes	no	no	no	no	no	no	0	3	yes	no	no
	benign	no	no	yes	no	no	no	no	no	no	0	3	yes	no	no
	benign	no	yes	no	no	no	no	no	no	no	0	3	yes	no	no
	benign	no	no	yes	no	no	no	no	no	no	0	3	yes	no	no
	benign	no	yes	no	no	no	no	no	no	no	0	3	yes	no	no
	benign	no	yes	no	no	no	no	no	no	no	0	3	yes	no	no
	benign	no	no	yes	no	no	no	no	no	yes	0	3	yes	no	no
	benign	no	no	yes	no	no	no	no	no	no	0	3	yes	no	no
	benign	no	yes	no	no	no	no	no	no	no	0	3	yes	no	no
	benign	no	yes	no	no	no	no	no	no	no	0	3	yes	no	no
	benign	no	no	yes	no	no	no	no	no	no	0	3	yes	no	no
	malignant	no	no	yes	no	no	no	no	yes	no	0	3	yes	no	no
	benign	no	no	yes	no	no	no	no	no	no	0	3	yes	no	no
	benign	no	no	yes	no	no	no	no	no	no	0	3	yes	no	no
	benign	no	yes	no	no	no	no	no	no	no	0	3	yes	no	no
	benign	no	no	yes	no	no	no	no	no	no	0	3	yes	no	no
	malignant	no	no	yes	no	no	no	no	no	no	0	3	yes	no	no
	benign	no	no	yes	no	no	no	no	no	no	0	3	yes	no	no
	benign	no	no	yes	no	no	no	no	no	yes	0	3	yes	no	no
	benign	no	no	yes	no	no	no	no	yes	no	0	3	yes	no	no
	benign	no	no	yes	no	no	no	no	no	no	0	3	yes	no	no
	benign	no	no	yes	no	no	no	no	no	yes	0	3	yes	no	no
	benign	no	yes	no	no	no	no	no	no	no	0	3	yes	no	no
	benign	no	yes	no	no	no	no	no	no	no	0	3	yes	no	no
	benign	no	no	yes	no	no	no	no	no	no	0	3	yes	no	no
	benign	no	yes	no	no	no	no	no	no	no	0	3	yes	no	no
	benign	no	no	yes	no	no	no	no	no	no	0	3	yes	no	no
	benign	no	no	yes	no	no	no	no	no	no	0	3	yes	no	no
	benign	no	no	yes	no	no	no	no	no	no	0	3	yes	no	no
	benign	no	yes	no	no	no	no	no	no	no	0	3	yes	no	no
	benign	no	no	yes	no	no	no	no	no	no	0	3	yes	no	no
	benign	no	no	yes	no	no	no	no	no	yes	0	3	yes	no	no
	benign	no	no	yes	no	no	no	no	no	no	0	3	yes	no	no
	benign	no	no	yes	no	no	no	no	no	no	0	3	yes	no	no
	benign	no	yes	no	no	no	no	no	no	no	0	3	yes	no	no
	benign	no	yes	no	no	no	no	no	no	no	0	3	yes	no	no
	benign	no	no	yes	no	no	no	no	no	no	0	3	yes	no	no
	benign	no	no	yes	no	no	no	no	no	no	0	3	yes	no	no
	benign	no	no	yes	no	no	no	no	no	yes	0	3	yes	no	no
	benign	no	no	yes	no	no	no	no	no	no	0	3	yes	no	no
	benign	no	no	yes	no	no	no	no	no	yes	0	3	yes	no	no
	benign	no	no	yes	no	no	no	no	no	no	0	3	yes	no	no
	benign	no	no	yes	no	no	no	no	no	no	0	3	yes	no	no
	benign	no	no	yes	no	no	no	no	no	no	0	3	yes	no	no
	malignant	no	yes	no	no	no	no	no	no	no	0	3	yes	no	no
	benign	no	no	yes	no	no	no	no	no	yes	0	3	yes	no	no
	benign	no	no	yes	no	no	no	no	no	yes	0	3	yes	no	no
	benign	no	no	yes	no	no	no	no	no	yes	0	3	yes	no	no
	benign	no	no	yes	no	no	no	no	no	no	0	3	yes	no	no
	benign	no	no	yes	no	no	no	no	no	no	0	3	yes	no	no
	benign	no	no	yes	no	no	no	no	no	yes	0	3	yes	no	no
	benign	no	no	yes	no	no	no	no	no	no	0	3	yes	no	no
	benign	no	no	yes	no	no	no	no	no	yes	0	3	yes	no	no
	benign	no	no	yes	no	no	no	no	no	no	0	3	yes	no	no
	benign	no	no	yes	no	no	no	no	no	no	0	3	yes	no	no
	benign	no	no	yes	no	no	no	no	no	no	0	3	yes	no	no
	benign	no	no	yes	no	no	no	no	no	no	0	3	yes	no	no
	malignant	no	no	yes	no	no	no	no	yes	no	0	3	yes	no	no
	benign	no	no	yes	no	no	no	no	no	no	0	3	yes	no	no
	benign	no	no	yes	no	no	no	no	no	no	0	3	yes	no	no
	benign	no	no	yes	no	no	no	no	no	no	0	3	yes	no	no
	benign	no	no	yes	no	no	no	no	no	yes	0	3	yes	no	no
	benign	no	no	yes	no	no	no	no	no	no	0	3	yes	no	no
	benign	no	no	yes	no	no	no	no	no	no	0	3	yes	no	no
	benign	no	no	yes	no	no	no	no	no	no	0	3	yes	no	no
	benign	no	no	yes	no	no	no	no	no	no	0	3	yes	no	no
	benign	no	yes	no	no	no	no	no	no	no	0	3	yes	no	no
	benign	no	no	yes	no	no	no	no	no	yes	0	3	yes	no	no
	benign	no	no	yes	no	no	no	no	yes	no	0	3	yes	no	no
	benign	no	no	yes	no	no	no	no	no	no	0	3	yes	no	no
	benign	no	yes	no	no	no	no	no	no	no	0	3	yes	no	no
	benign	no	no	yes	no	no	no	no	no	no	0	3	yes	no	no
	benign	no	no	yes	no	no	no	no	no	yes	0	3	yes	no	no
	benign	no	no	yes	no	no	no	no	yes	no	0	3	yes	no	no
	benign	no	no	yes	no	no	no	no	no	yes	0	3	yes	no	no
	benign	no	no	yes	no	no	no	no	no	yes	0	3	yes	no	no
	benign	no	no	yes	no	no	no	no	no	yes	0	3	yes	no	no
	benign	no	no	yes	no	no	no	no	no	yes	0	3	yes	no	no
	benign	no	yes	no	no	no	no	no	no	no	0	3	yes	no	no
	benign	no	no	yes	no	no	no	no	no	no	0	3	yes	no	no
	benign	no	no	yes	no	no	no	no	no	no	0	3	yes	no	no
	benign	no	no	yes	no	no	no	no	no	no	0	3	yes	no	no
	benign	no	no	yes	no	no	no	no	no	yes	0	3	yes	no	no
	benign	no	no	yes	no	no	no	no	no	no	0	3	yes	no	no
	benign	no	no	yes	no	no	no	no	no	no	0	3	yes	no	no
	benign	no	no	yes	no	no	no	no	no	no	0	3	yes	no	no
	benign	no	no	yes	no	no	no	no	no	no	0	3	yes	no	no
	benign	no	no	yes	no	no	no	no	no	no	0	3	yes	no	no
	benign	no	no	yes	no	no	no	no	no	no	0	3	yes	no	no
	benign	no	yes	no	no	no	no	no	no	no	0	3	yes	no	no
	malignant	no	no	yes	no	no	no	no	no	yes	0	3	yes	no	no
	benign	no	no	yes	no	no	no	no	no	yes	0	3	yes	no	no
	benign	no	no	yes	no	no	no	no	no	no	0	3	yes	no	no
	benign	no	no	yes	no	no	no	no	no	yes	0	3	yes	no	no
	benign	no	no	yes	no	no	no	no	no	no	0	3	yes	no	no
	benign	no	no	yes	no	no	no	no	no	yes	0	3	yes	no	no
	benign	no	no	yes	no	no	no	no	no	yes	0	3	yes	no	no
	benign	no	no	yes	no	no	no	no	no	yes	0	3	yes	no	no
	benign	no	no	yes	no	no	no	no	no	yes	0	3	yes	no	no
	benign	no	no	yes	no	no	no	no	no	yes	0	3	yes	no	no
	benign	no	no	yes	no	no	no	no	no	yes	0	3	yes	no	no
	benign	no	no	yes	no	no	no	no	no	no	0	3	yes	no	no
	benign	no	no	yes	no	no	no	no	no	no	0	3	yes	no	no
	benign	no	no	yes	no	no	no	no	no	no	0	3	yes	no	no
	benign	no	no	yes	no	no	no	no	no	no	0	3	yes	no	no
	benign	no	no	yes	no	no	no	no	no	no	0	3	yes	no	no
	benign	no	no	yes	no	no	no	no	no	no	0	3	yes	no	no
	benign	no	no	yes	no	no	no	no	no	yes	0	3	yes	no	no
	benign	no	no	yes	no	no	no	no	no	no	0	3	yes	no	no
	benign	no	no	yes	no	no	no	no	no	no	0	3	yes	no	no
	benign	no	no	yes	no	no	no	no	no	no	0	3	yes	no	no
	benign	no	no	yes	no	no	no	no	no	no	0	3	yes	no	no
	benign	no	no	yes	no	no	no	no	no	no	0	3	yes	no	no
	benign	no	no	yes	no	no	no	no	no	no	0	3	yes	no	no
	benign	no	no	yes	no	no	no	no	no	no	0	3	yes	no	no
	benign	no	no	yes	no	no	no	no	no	no	0	3	yes	no	no
	benign	no	no	yes	no	no	no	no	no	no	0	3	yes	no	no
	benign	no	no	yes	no	no	no	no	no	no	0	3	yes	no	no
	benign	no	no	yes	no	no	no	no	no	yes	0	3	yes	no	no
	benign	no	yes	no	no	no	no	no	no	no	0	3	yes	no	no
	benign	no	no	yes	no	no	no	no	no	no	0	3	yes	no	no
	benign	no	no	yes	no	no	no	no	no	yes	0	3	yes	no	no
	benign	no	no	yes	no	no	no	no	no	yes	0	3	yes	no	no
	benign	no	no	yes	no	no	no	no	no	yes	0	3	yes	no	no
	benign	no	no	yes	no	no	no	no	no	yes	0	3	yes	no	no
	benign	no	no	yes	no	no	no	no	no	yes	0	3	yes	no	no
	benign	no	no	yes	no	no	no	no	no	yes	0	3	yes	no	no
	benign	no	no	yes	no	no	no	no	no	yes	0	3	yes	no	no
	benign	no	no	yes	no	no	no	no	no	yes	0	3	yes	no	no
	benign	no	no	yes	no	no	no	no	no	yes	0	3	yes	no	no
	benign	no	no	yes	no	no	no	no	no	no	0	3	yes	no	no
	benign	no	no	yes	no	no	no	no	no	no	0	3	yes	no	no
	benign	no	no	yes	no	no	no	no	no	yes	0	3	yes	no	no
	benign	no	no	yes	no	no	no	no	no	yes	0	3	yes	no	no
	benign	no	no	yes	no	no	no	no	no	no	0	3	yes	no	no
	benign	no	no	yes	no	no	no	no	no	yes	0	3	yes	no	no
	benign	no	no	yes	no	no	no	no	no	yes	0	3	yes	no	no
	benign	no	no	yes	no	no	no	no	no	yes	0	3	yes	no	no
	benign	no	no	yes	no	no	no	no	no	yes	0	3	yes	no	no
	benign	no	no	yes	no	no	no	no	no	no	0	3	yes	no	no
	benign	no	no	yes	no	no	no	no	no	no	0	3	yes	no	no
	benign	no	no	yes	no	no	no	no	no	no	0	3	yes	no	no
	benign	no	no	yes	no	no	no	no	no	no	0	3	yes	no	no
	benign	no	yes	no	no	no	no	no	no	no	0	3	yes	no	no
	benign	no	no	yes	no	no	no	no	no	yes	0	3	yes	no	no
	benign	no	no	yes	no	no	no	no	no	no	0	3	yes	no	no
	benign	no	no	yes	no	no	no	no	no	no	0	3	yes	no	no
	benign	no	no	yes	no	no	no	no	no	no	0	3	yes	no	no
	benign	no	no	yes	no	no	no	no	no	no	0	3	yes	no	no
	benign	no	no	yes	no	no	no	no	no	yes	0	3	yes	no	no
	benign	no	no	yes	no	no	no	no	no	no	0	3	yes	no	no
	benign	no	no	yes	no	no	no	no	no	yes	0	3	yes	no	no
	benign	no	no	yes	no	no	no	no	no	no	0	3	yes	no	no
	benign	no	no	yes	no	no	no	no	no	no	0	3	yes	no	no
	benign	no	no	yes	no	no	no	no	no	yes	0	3	yes	no	no
	benign	no	no	yes	no	no	no	no	no	no	0	3	yes	no	no
	benign	no	no	yes	no	no	no	no	no	yes	0	3	yes	no	no
	benign	no	no	yes	no	no	no	no	no	yes	0	3	yes	no	no
	benign	no	no	yes	no	no	no	no	no	no	0	3	yes	no	no
	benign	no	no	yes	no	no	no	no	no	no	0	3	yes	no	no
	benign	no	no	yes	no	no	no	no	no	yes	0	3	yes	no	no
	benign	no	no	yes	no	no	no	no	no	no	0	3	yes	no	no
	benign	no	no	yes	no	no	no	no	no	no	0	3	yes	no	no
	benign	no	no	yes	no	no	no	no	no	yes	0	3	yes	no	no
	benign	no	no	yes	no	no	no	no	no	no	0	3	yes	no	no
	benign	no	no	yes	no	no	no	no	no	yes	0	3	yes	no	no
	benign	no	no	yes	no	no	no	no	no	yes	0	3	yes	no	no
	benign	no	no	yes	no	no	no	no	no	yes	0	3	yes	no	no
	benign	no	no	yes	no	no	no	no	no	yes	0	3	yes	no	no
	benign	no	no	yes	no	no	no	no	no	yes	0	3	yes	no	no
	benign	no	no	yes	no	no	no	no	no	no	0	3	yes	no	no
	benign	no	no	yes	no	no	no	no	no	yes	0	3	yes	no	no
	benign	no	no	yes	no	no	no	no	no	yes	0	3	yes	no	no
	benign	no	no	yes	no	no	no	no	no	yes	0	3	yes	no	no
	benign	no	yes	no	no	no	no	no	no	no	0	3	yes	no	no
	benign	no	yes	no	no	no	no	no	no	no	0	3	yes	no	no
	benign	no	no	yes	no	no	no	no	no	no	0	3	yes	no	no
	benign	no	no	yes	no	no	no	no	no	no	0	3	yes	no	no
	benign	no	yes	no	no	no	no	no	no	no	0	3	yes	no	no
	benign	no	no	yes	no	no	no	no	no	no	0	3	yes	no	no
	benign	no	no	yes	no	no	no	no	no	yes	0	3	yes	no	no
	benign	no	yes	no	no	no	no	no	no	no	0	3	yes	no	no
	benign	no	no	yes	no	no	no	no	no	yes	0	3	yes	no	no
	benign	no	no	yes	no	no	no	no	no	no	0	3	yes	no	no
	benign	no	no	yes	no	no	no	no	no	yes	0	3	yes	no	no
	benign	no	no	yes	no	no	no	no	no	yes	0	3	yes	no	no
	benign	no	yes	no	no	no	no	no	no	no	0	3	yes	no	no
	benign	no	no	yes	no	no	no	no	no	yes	0	3	yes	no	no
	benign	no	no	yes	no	no	no	no	no	no	0	3	yes	no	no
	benign	no	no	yes	no	no	no	no	no	no	0	3	yes	no	no
	benign	no	no	yes	no	no	no	no	no	no	0	3	yes	no	no
	benign	no	no	yes	no	no	no	no	no	no	0	3	yes	no	no
	benign	no	no	yes	no	no	no	no	no	yes	0	3	yes	no	no
	benign	no	no	yes	no	no	no	no	no	no	0	3	yes	no	no
	benign	no	no	yes	no	no	no	no	no	yes	0	3	yes	no	no
	benign	no	no	yes	no	no	no	no	no	yes	0	3	yes	no	no
	benign	no	yes	no	no	no	no	no	no	no	0	3	yes	no	no
	benign	no	no	yes	no	no	no	no	no	yes	0	3	yes	no	no
	benign	no	no	yes	no	no	no	no	no	yes	0	3	yes	no	no
	benign	no	no	yes	no	no	no	no	no	no	0	3	yes	no	no
	benign	no	yes	no	no	no	no	no	no	no	0	3	yes	no	no
	benign	no	no	yes	no	no	no	no	no	yes	0	3	yes	no	no
	benign	no	no	yes	no	no	no	no	no	no	0	3	yes	no	no
	benign	no	no	yes	no	no	no	no	no	yes	0	3	yes	no	no
	benign	no	yes	no	no	no	no	no	no	no	0	3	yes	no	no
	benign	no	no	yes	no	no	no	no	no	no	0	3	yes	no	no
	benign	no	no	yes	no	no	no	no	no	no	0	3	yes	no	no
	benign	no	no	yes	no	no	no	no	no	no	0	3	yes	no	no
	benign	no	no	yes	no	no	no	no	no	no	0	3	yes	no	no
	benign	no	no	yes	no	no	no	no	no	no	0	3	yes	no	no
	benign	no	no	yes	no	no	no	no	no	no	0	3	yes	no	no
	benign	no	no	yes	no	no	no	no	no	yes	0	3	yes	no	no
	benign	no	no	yes	no	no	no	no	no	yes	0	3	yes	no	no
	benign	no	yes	no	no	no	no	no	no	no	0	3	yes	no	no
	benign	no	no	yes	no	no	no	no	no	yes	0	3	yes	no	no
	benign	no	no	yes	no	no	no	no	no	yes	0	3	yes	no	no
	benign	no	no	yes	no	no	no	no	no	no	0	3	yes	no	no
	benign	no	no	yes	no	no	no	no	no	yes	0	3	yes	no	no
	benign	no	no	yes	no	no	no	no	no	yes	0	3	yes	no	no
	benign	no	no	yes	no	no	no	no	no	no	0	3	yes	no	no
	benign	no	no	yes	no	no	no	no	no	no	0	3	yes	no	no
	benign	no	no	yes	no	no	no	no	no	no	0	3	yes	no	no
	benign	no	no	yes	no	no	no	no	no	no	0	3	yes	no	no
	benign	no	yes	no	no	no	no	no	no	no	0	3	yes	no	no
	benign	no	yes	no	no	no	no	no	no	no	0	3	yes	no	no
	benign	no	no	yes	no	no	no	no	no	no	0	3	yes	no	no
	benign	no	no	yes	no	no	no	no	no	no	0	3	yes	no	no
	benign	no	no	yes	no	no	no	no	no	no	0	3	yes	no	no
	benign	no	no	yes	no	no	no	no	no	no	0	3	yes	no	no
	benign	no	no	yes	no	no	no	no	no	no	0	3	yes	no	no
	benign	no	yes	no	no	no	no	no	no	no	0	3	yes	no	no
	benign	no	no	yes	no	no	no	no	no	no	0	3	yes	no	no
	benign	no	no	yes	no	no		no	no	no	0	3	yes	no	no
	benign	no	no	yes	no	no	no	no	no	no	0	3	yes	no	no
	benign	no	no	yes	no	no	no	no	no	yes	0	3	yes	no	no
	benign	no	no	yes	no	no	no	no	no	no	0	3	yes	no	no
	benign	no	yes	no	no	no	no	no	no	no	0	3	yes	no	no
	benign	no	yes	no	no	no	no	no	no	no	0	3	yes	no	no
	benign	no	no	yes	no	no	no	no	no	no	0	3	yes	no	no
	benign	no	no	yes	no	no	no	no	no	no	0	3	yes	no	no
	benign	no	no	yes	no	no	no	no	no	yes	0	3	yes	no	no
	benign	no	no	yes	no	no	no	no	no	no	0	3	yes	no	no
	benign	no	no	yes	no	no	no	no	no	no	0	3	yes	no	no
	benign	no	no	yes	no	no	no	no	no	yes	0	3	yes	no	no
	benign	no	no	yes	no	no	no	no	no	no	0	3	yes	no	no
	benign	no	no	yes	no	no	no	no	no	yes	0	3	yes	no	no
	benign	no	no	yes	no	no	no	no	no	yes	0	3	yes	no	no
	benign	no	yes	no	no	no	no	no	no	no	0	3	yes	no	no
	benign	no	no	yes	no	no	no	no	no	yes	0	3	yes	no	no
	benign	no	no	yes	no	no	no	no	no	no	0	3	yes	no	no
	benign	no	no	yes	no	no	no	no	no	no	0	3	yes	no	no
	benign	no	no	yes	no	no	no	no	no	no	0	3	yes	no	no
	benign	no	no	yes	no	no	no	no	no	yes	0	3	yes	no	no
	benign	no	no	yes	no	no	no	no	no	no	0	3	yes	no	no
	benign	no	no	yes	no	no	no	no	no	no	0	3	yes	no	no
	benign	no	no	yes	no	no	no	no	no	yes	0	3	yes	no	no
	benign	no	no	yes	no	no	no	no	no	no	0	3	yes	no	no
	benign	no	yes	no	no	no	no	no	no	no	0	3	yes	no	no
	benign	no	no	yes	no	no	no	no	no	no	0	3	yes	no	no
	benign	no	no	yes	no	no	no	no	no	no	0	3	yes	no	no
	benign	no	yes	no	no	no	no	no	no	no	0	3	yes	no	no
	benign	no	no	yes	no	no	no	no	no	yes	0	3	yes	no	no
	benign	no	no	yes	no	no	no	no	no	no	0	3	yes	no	no
	benign	no	no	yes	no	no	no	no	no	yes	0	3	yes	no	no
	benign	no	no	yes	no	no	no	no	no	yes	0	3	yes	no	no
	benign	no	no	yes	no	no	no	no	no	no	0	3	yes	no	no
	benign	no	no	yes	no	no	no	no	no	no	0	3	yes	no	no
	benign	no	no	yes	no	no	no	no	no	yes	0	3	yes	no	no
	benign	no	no	yes	no	no	no	no	no	yes	0	3	yes	no	no
	benign	no	no	yes	no	no	no	no	no	no	0	3	yes	no	no
	benign	no	no	yes	no	no	no	no	no	no	0	3	yes	no	no
	benign	no	no	yes	no	no	no	no	no	no	0	3	yes	no	no
	benign	no	no	yes	no	no	no	no	no	no	0	3	yes	no	no
	benign	no	yes	no	no	no	no	no	no	no	0	3	yes	no	no
	benign	no	no	yes	no	no	no	no	no	no	0	3	yes	no	no
	benign	no	no	yes	no	no	no	no	no	no	0	3	yes	no	no
	benign	no	no	yes	no	no	no	no	no	no	0	3	yes	no	no
	benign	no	no	yes	no	no	no	no	no	yes	0	3	yes	no	no
	benign	no	no	yes	no	no	no	no	no	no	0	3	yes	no	no
	benign	no	no	yes	no	no	no	no	no	yes	0	3	yes	no	no
	benign	no	no	yes	no	no	no	no	no	no	0	3	yes	no	no
	benign	no	no	yes	no	no	no	no	no	yes	0	3	yes	no	no
	benign	no	no	yes	no	no	no	no	no	yes	0	3	yes	no	no
	benign	no	no	yes	no	no	no	no	no	no	0	3	yes	no	no
	benign	no	no	yes	no	no	no	no	no	no	0	3	yes	no	no
	benign	no	no	yes	no	no	no	no	no	no	0	3	yes	no	no
	benign	no	no	yes	no	no	no	no	no	no	0	3	yes	no	no
	benign	no	no	yes	no	no	no	no	no	yes	0	3	yes	no	no
	benign	no	no	yes	no	no	no	no	no	yes	0	3	yes	no	no
	benign	no	yes	no	no	no	no	no	no	no	0	3	yes	no	no
	benign	no	no	yes	no	no	no	no	no	yes	0	3	yes	no	no
	benign	no	no	yes	no	no	no	no	no	yes	0	3	yes	no	no
	benign	no	no	yes	no	no	no	no	no	yes	0	3	yes	no	no
	benign	no	no	yes	no	no	no	no	no	no	0	3	yes	no	no
	benign	no	no	yes	no	no	no	no	no	no	0	3	yes	no	no
	benign	no	no	yes	no	no	no	no	no	no	0	3	yes	no	no
	benign	no	no	yes	no	no	no	no	no	no	0	3	yes	no	no
	benign	no	no	yes	no	no	no	no	no	no	0	3	yes	no	no
	benign	no	no	yes	no	no	no	no	no	no	0	3	yes	no	no
	benign	no	no	yes	no	no	no	no	no	yes	0	3	yes	no	no
	benign	no	no	no	yes	no	no	no	no	no	0	3	yes	no	no
	benign	no	no	yes	no	no	no	no	no	no	0	3	yes	no	no
	benign	no	yes	no	no	no	no	no	no	no	0	3	yes	no	no
	benign	no	no	yes	no	no	no	no	no	yes	0	3	yes	no	no
	benign	no	no	yes	no	no	no	no	no	yes	0	3	yes	no	no
	benign	no	no	no	yes	no	no	no	no	no	0	3	yes	no	no
	benign	no	no	yes	no	no	no	no	no	no	0	3	yes	no	no
	benign	no	yes	no	no	no	no	no	no	no	0	3	yes	no	no
	benign	no	no	yes	no	no	no	no	no	no	0	3	yes	no	no
	benign	no	no	yes	no	no	no	no	no	no	0	3	yes	no	no
	benign	no	yes	no	no	no	no	no	no	no	0	3	yes	no	no
	benign	no	no	yes	no	no	no	no	no	no	0	3	yes	no	no
	benign	no	no	yes	no	no	no	no	no	no	0	3	yes	no	no
	benign	no	no	yes	no	no	no	no	no	no	0	3	yes	no	no
	benign	no	no	yes	no	no	no	no	no	no	0	3	yes	no	no
	benign	no	no	yes	no	no	no	no	no	no	0	3	yes	no	no
	benign	no	no	yes	no	no	no	no	no	no	0	3	yes	no	no
	benign	no	no	yes	no	no	no	no	no	no	0	3	yes	no	no
	benign	no	no	yes	no	no	no	no	no	no	0	3	yes	no	no
	benign	no	no	yes	no	no	no	no	no	no	0	3	yes	no	no
	benign	no	no	yes	no	no	no	no	no	no	0	3	yes	no	no
	benign	no	yes	no	no	no	no	no	no	no	0	3	yes	no	no
	benign	no	no	yes	no	no	no	no	no	yes	0	3	yes	no	no
	benign	no	no	yes	no	no	no	no	no	no	0	3	yes	no	no
	benign	no	no	yes	no	no	no	no	no	no	0	3	yes	no	no
	benign	no	no	yes	no	no	no	no	yes	no	0	3	yes	no	no
	benign	no	no	yes	no	no	no	no	no	no	0	3	yes	no	no
	benign	no	no	yes	no	no	no	no	no	no	0	3	yes	no	no
	benign	no	no	yes	no	no	no	no	no	no	0	3	yes	no	no
	benign	no	no	yes	no	no	no	no	no	no	0	3	yes	no	no
	benign	no	no	yes	no	no	no	no	no	no	0	3	yes	no	no
	benign	no	no	yes	no	no	no	no	no	no	0	3	yes	no	no
	benign	no	no	yes	no	no	no	no	no	yes	0	3	yes	no	no
	benign	no	no	yes	no	no	no	no	yes	no	0	3	yes	no	no
	benign	no	no	yes	no	no	no	no	no	no	0	3	yes	no	no
	benign	no	no	yes	no	no	no	no	no	yes	0	3	yes	no	no
	benign	no	no	yes	no	no	no	no	no	yes	0	3	yes	no	no
	benign	no	no	yes	no	no	no	no	no	no	0	3	yes	no	no
	benign	no	no	yes	no	no	no	no	no	yes	0	3	yes	no	no
	benign	no	no	yes	no	no	no	no	no	no	0	3	yes	no	no
	benign	no	no	yes	no	no	no	no	no	no	0	3	yes	no	no
	benign	no	no	yes	no	no	no	no	yes	no	0	3	yes	no	no
	benign	no	no	yes	no	no	no	no	no	no	0	3	yes	no	no
	benign	no	no	yes	no	no	no	no	no	no	0	3	yes	no	no
	benign	no	no	yes	no	no	no	no	no	no	0	3	yes	no	no
	benign	no	no	yes	no	no	no	no	no	no	0	3	yes	no	no
	benign	no	no	yes	no	no	no	no	yes	no	0	3	yes	no	no
	benign	no	no	yes	no	no	no	no	no	no	0	3	yes	no	no
	benign	no	no	yes	no	no	no	no	no	no	0	3	yes	no	no
	benign	no	no	yes	no	no	no	no	no	yes	0	3	yes	no	no
	malignant	no	no	yes	no	no	no	no	no	yes	0	3	yes	no	no
	benign	no	no	yes	no	no	no	no	no	no	0	3	yes	no	no
	benign	no	no	yes	no	no	no	no	no	no	0	3	yes	no	no
	benign	no	no	yes	no	no	no	no	no	no	0	3	yes	no	no
	benign	no	no	yes	no	no	no	no	no	yes	0	3	yes	no	no
	benign	no	no	yes	no	no	no	no	no	no	0	3	yes	no	no
	benign	no	no	yes	no	no	no	no	no	yes	0	3	yes	no	no
	benign	no	no	yes	no	no	no	no	no	no	0	3	yes	no	no
	benign	no	no	yes	no	no	no	no	no	no	0	3	yes	no	no
	benign	no	no	no	yes	no	no	no	no	yes	0	3	yes	no	no
	benign	no	no	yes	no	no	no	no	no	yes	0	3	yes	no	no
	benign	no	no	yes	no	no	no	no	no	no	0	3	yes	no	no
	benign	no	no	yes	no	no	no	no	no	no	0	3	yes	no	no
	benign	no	no	yes	no	no	no	no	no	no	0	3	yes	no	no
	benign	no	no	yes	no	no	no	no	no	no	0	3	yes	no	no
	benign	no	no	yes	no	no	no	no	no	no	0	3	yes	no	no
	benign	no	no	yes	no	no	no	no	no	yes	0	3	yes	no	no
	benign	no	no	no	no	no	no	no	no	no	0	3	yes	no	no
	benign	no	no	yes	no	no	no	no	no	yes	0	3	yes	no	no
	benign	no	no	yes	no	no	no	no	no	no	0	3	yes	no	no
	benign	no	no	yes	no	no	no	no	no	no	0	3	yes	no	no
	benign	no	no	yes	no	no	no	no	no	no	0	3	yes	no	no
	benign	no	no	yes	no	no	no	no	no	no	0	3	yes	no	no
	benign	no	no	yes	no	no	no	no	no	no	0	3	yes	no	no
	benign	no	no	yes	no	no	no	no	yes	no	0	3	yes	no	no
	benign	no	no	yes	no	no	no	no	no	yes	0	3	yes	no	no
	benign	no	no	yes	no	no	no	no	no	no	0	3	yes	no	no
	benign	no	no	yes	no	no	no	no	no	no	0	3	yes	no	no
	benign	no	no	yes	no	no	no	no	no	no	0	3	yes	no	no
	benign	no	yes	no	no	no	no	no	no	no	0	3	yes	no	no
	benign	no	no	yes	no	no	no	no	no	no	0	3	yes	no	no
	benign	no	no	yes	no	no	no	no	no	yes	0	3	yes	no	no
	benign	no	no	yes	no	no	no	no	no	no	0	3	yes	no	no
	benign	no	no	yes	no	no	no	no	no	no	0	3	yes	no	no
	benign	no	no	yes	no	no	no	no	no	no	0	3	yes	no	no
	benign	no	no	yes	no	no	no	no	no	no	0	3	yes	no	no
	benign	no	no	yes	no	no	no	no	no	no	0	3	yes	no	no
	benign	no	no	yes	no	no	no	no	no	yes	0	3	yes	no	no
	benign	no	no	yes	no	no	no	no	no	yes	0	3	yes	no	no
	benign	no	no	yes	no	no	no	no	no	yes	0	3	yes	no	no
	benign	no	no	yes	no	no	no	no	no	no	0	3	yes	no	no
	benign	no	yes	no	no	no	no	no	no	no	0	3	yes	no	no
	benign	no	no	yes	no	no	no	no	no	yes	0	3	yes	no	no
	benign	no	no	yes	no	no	no	no	no	no	0	3	yes	no	no
	benign	no	no	yes	no	no	no	no	no	no	0	3	yes	no	no
	benign	no	no	yes	no	no	no	no	no	yes	0	3	yes	no	no
	benign	no	no	yes	no	no	no	no	no	no	0	3	yes	no	no
	benign	no	no	no	yes	no	no	no	no	no	0	3	yes	no	no
	benign	no	no	yes	no	no	no	no	no	no	0	3	yes	no	no
	benign	no	no	yes	no	no	no	no	no	no	0	3	yes	no	no
	malignant	no	no	yes	no	no	no	no	no	no	0	3	yes	no	no
	benign	no	yes	no	no	no	no	no	no	no	0	3	yes	no	no
	benign	no	no	yes	no	no	no	no	no	yes	0	3	yes	no	no
	benign	no	no	yes	no	no	no	no	no	yes	0	3	yes	no	no
	benign	no	no	yes	no	no	no	no	no	yes	0	3	yes	no	no
	benign	no	no	yes	no	no	no	no	no	no	0	3	yes	no	no
	benign	no	no	yes	no	no	no	no	no	no	0	3	yes	no	no
	benign	no	no	yes	no	no	no	no	no	no	0	3	yes	no	no
	benign	no	yes	no	no	no	no	no	no	no	0	3	yes	no	no
	benign	no	no	yes	no	no	no	no	no	yes	0	3	yes	no	no
	benign	no	no	yes	no	no	no	no	no	no	0	3	yes	no	no
	benign	no	no	yes	no	no	no	no	no	yes	0	3	yes	no	no
	benign	no	no	yes	no	no	no	no	no	no	0	3	yes	no	no
	benign	no	no	yes	no	no	no	no	no	no	0	3	yes	no	no
	benign	no	no	yes	no	no	no	no	no	no	0	3	yes	no	no
	benign	no	no	yes	no	no	no	no	no	no	0	3	yes	no	no
	benign	no	no	yes	no	no	no	no	no	yes	0	3	yes	no	no
	benign	no	no	yes	no	no	no	no	no	yes	0	3	yes	no	no
	benign	no	no	yes	no	no	no	no	no	no	0	3	yes	no	no
	benign	no	no	yes	no	no	no	no	no	no	0	3	yes	no	no
	benign	no	no	yes	no	no	no	no	no	no	0	3	yes	no	no
	benign	no	no	yes	no	no	no	no	no	no	0	3	yes	no	no
	benign	no	no	yes	no	no	no	no	no	yes	0	3	yes	no	no
	benign	no	no	yes	no	no	no	no	no	yes	0	3	yes	no	no
	benign	no	no	yes	no	no	no	no	no	yes	0	3	yes	no	no
	benign	no	yes	no	no	no	no	no	no	no	0	3	yes	no	no
	benign	no	no	yes	no	no	no	no	no	no	0	3	yes	no	no
	benign	no	no	yes	no	no	no	no	no	no	0	3	yes	no	no
	benign	no	no	yes	no	no	no	no	no	no	0	3	yes	no	no
	benign	no	no	yes	no	no	no	no	no	no	0	3	yes	no	no
	benign	no	no	yes	no	no	no	no	no	yes	0	3	yes	no	no
	benign	no	no	yes	no	no	no	no	no	no	0	3	yes	no	no
	benign	no	no	yes	no	no	no	no	no	yes	0	3	yes	no	no
	benign	no	no	no	yes	no	no	no	no	no	0	3	yes	no	no
	benign	no	no	yes	no	no	no	no	no	yes	0	3	yes	no	no
	benign	no	no	yes	no	no	no	no	no	yes	0	3	yes	no	no
	benign	no	no	yes	no	no	no	no	no	yes	0	3	yes	no	no
	benign	no	yes	no	no	no	no	no	no	no	0	3	yes	no	no
	benign	no	no	yes	no	no	no	no	no	no	0	3	yes	no	no
	benign	no	no	yes	no	no	no	no	no	no	0	3	yes	no	no
	benign	no	no	yes	no	no	no	no	no	no	0	3	yes	no	no
	benign	no	no	yes	no	no	no	no	no	yes	0	3	yes	no	no
	benign	no	no	yes	no	no	no	no	no	yes	0	3	yes	no	no
	benign	no	no	yes	no	no	no	no	no	no	0	3	yes	no	no
	benign	no	no	yes	no	no	no	no	no	no	0	3	yes	no	no
	benign	no	no	yes	no	no	no	no	no	no	0	3	yes	no	no
	benign	no	no	yes	no	no	no	no	no	yes	0	3	yes	no	no
	benign	no	no	yes	no	no	no	no	no	yes	0	3	yes	no	no
	benign	no	no	yes	no	no	no	no	no	yes	0	3	yes	no	no
	benign	no	no	yes	no	no	no	no	no	yes	0	3	yes	no	no
	benign	no	no	yes	no	no	no	no	no	no	0	3	yes	no	no
	benign	no	no	yes	no	no	no	no	no	no	0	3	yes	no	no
	benign	no	no	yes	no	no	no	no	no	no	0	3	yes	no	no
	benign	no	no	yes	no	no	no	no	no	no	0	3	yes	no	no
	benign	no	no	yes	no	no	no	no	no	no	0	3	yes	no	no
	benign	no	no	yes	no	no	no	no	no	no	0	3	yes	no	no
	benign	no	no	yes	no	no	no	no	no	yes	0	3	yes	no	no
	benign	no	no	yes	no	no	no	no	no	no	0	3	yes	no	no
	benign	no	no	yes	no	no	no	no	no	no	0	3	yes	no	no
	benign	no	no	yes	no	no	no	no	no	no	0	3	yes	no	no
	benign	no	yes	no	no	no	no	no	no	no	0	3	yes	no	no
	benign	no	no	yes	no	no	no	no	no	no	0	3	yes	no	no
	benign	no	no	yes	no	no	no	no	no	no	0	3	yes	no	no
	benign	no	no	yes	no	no	no	no	no	no	0	3	yes	no	no
	benign	no	no	yes	no	no	no	no	no	no	0	3	yes	no	no
	benign	no	no	no	no	no	no	no	no	yes	0	3	yes	no	no
	benign	no	no	yes	no	no	no	no	no	yes	0	3	yes	no	no
	benign	no	no	yes	no	no	no	no	no	yes	0	3	yes	no	no
	benign	no	no	yes	no	no	no	no	no	no	0	3	yes	no	no
	benign	no	no	yes	no	no	no	no	no	no	0	3	yes	no	no
	benign	no	no	yes	no	no	no	no	no	no	0	3	yes	no	no
	benign	no	no	yes	no	no	no	no	no	no	0	3	yes	no	no
	benign	no	no	yes	no	no	no	no	no	no	0	3	yes	no	no
	benign	no	no	yes	no	no	no	no	yes	no	0	3	yes	no	no
	malignant	no	yes	no	no	no	no	no	no	no	0	3	yes	no	no
	benign	no	no	yes	no	no	no	no	no	no	0	3	yes	no	no
	malignant	no	no	yes	no	no	no	no	no	yes	0	3	yes	no	no
	benign	no	no	yes	no	no	no	no	no	no	0	3	yes	no	no
	benign	no	no	yes	no	no	no	no	no	yes	0	3	yes	no	no
	benign	no	no	yes	no	no	no	no	no	yes	0	3	yes	no	no
	benign	no	no	yes	no	no	no	no	no	yes	0	3	yes	no	no
	benign	no	no	yes	no	no	no	no	no	no	0	3	yes	no	no
	benign	no	no	yes	no	no	no	no	no	no	0	3	yes	no	no
	benign	no	no	yes	no	no	no	no	no	no	0	3	yes	no	no
	benign	no	no	yes	no	no	no	no	no	no	0	3	yes	no	no
	benign	no	no	yes	no	no	no	no	no	yes	0	3	yes	no	no
	benign	no	no	yes	no	no	no	no	no	yes	0	3	yes	no	no
	benign	no	no	yes	no	no	no	no	no	yes	0	3	yes	no	no
	benign	no	no	yes	no	no	no	no	no	no	0	3	yes	no	no
	benign	no	no	yes	no	no	no	no	no	no	0	3	yes	no	no
	benign	no	no	yes	no	no	no	no	no	no	0	3	yes	no	no
	benign	no	no	yes	no	no	no	no	no	no	0	3	yes	no	no
	benign	no	no	yes	no	no	no	no	no	yes	0	3	yes	no	no
	benign	no	no	yes	no	no	no	no	no	yes	0	3	yes	no	no
	benign	no	no	yes	no	no	no	no	no	no	0	3	yes	no	no
	benign	no	no	yes	no	no	no	no	no	no	0	3	yes	no	no
	benign	no	no	yes	no	no	no	no	no	no	0	3	yes	no	no
	benign	no	yes	no	no	no	no	no	no	no	0	3	yes	no	no
	benign	no	no	yes	no	no	no	no	no	no	0	3	yes	no	no
	benign	no	no	yes	no	no	no	no	no	no	0	3	yes	no	no
	benign	no	no	yes	no	no	no	no	no	no	0	3	yes	no	no
	malignant	no	no	yes	no	no	no	no	no	yes	0	3	yes	no	no
	benign	no	no	yes	no	no	no	no	no	no	0	3	yes	no	no
	benign	no	no	yes	no	no	no	no	no	no	0	3	yes	no	no
	benign	no	no	yes	no	no	no	no	no	yes	0	3	yes	no	no
	benign	no	no	yes	no	no	no	no	no	yes	0	3	yes	no	no
	benign	no	no	yes	no	no	no	no	no	no	0	3	yes	no	no
	benign	no	no	yes	no	no	no	no	no	no	0	3	yes	no	no
	benign	no	no	yes	no	no	no	no	no	no	0	3	yes	no	no
	benign	no	no	yes	no	no	no	no	no	no	0	3	yes	no	no
	benign	no	no	yes	no	no	no	no	no	yes	0	3	yes	no	no
	benign	no	no	yes	no	no	no	no	no	no	0	3	yes	no	no
	benign	no	no	yes	no	no	no	no	no	yes	0	3	yes	no	no
	benign	no	no	yes	no	no	no	no	no	no	0	3	yes	no	no
	benign	no	no	yes	no	no	no	no	no	no	0	3	yes	no	no
	benign	no	no	yes	no	no	no	no	no	no	0	3	yes	no	no
	benign	no	no	yes	no	no	no	no	no	no	0	3	yes	no	no
	benign	no	no	yes	no	no	no	no	no	no	0	3	yes	no	no
	benign	no	no	yes	no	no	no	no	no	yes	0	3	yes	no	no
	benign	no	no	yes	no	no	no	no	no	no	0	3	yes	no	no
	benign	no	no	yes	no	no	no	no	no	no	0	3	yes	no	no
	benign	no	no	yes	no	no	no	no	no	yes	0	3	yes	no	no
	benign	no	no	yes	no	no	no	no	no	no	0	3	yes	no	no
	benign	no	no	yes	no	no	no	no	no	yes	0	3	yes	no	no
	benign	no	no	yes	no	no	no	no	no	no	0	3	yes	no	no
	benign	no	no	yes	no	no	no	no	no	no	0	3	yes	no	no
	benign	no	no	yes	no	no	no	no	no	no	0	3	yes	no	no
	benign	no	no	yes	no	no	no	no	yes	no	0	3	yes	no	no
	benign	no	no	yes	no	no	no	no	no	no	0	3	yes	no	no
	benign	no	no	yes	no	no	no	no	no	yes	0	3	yes	no	no
	benign	no	no	yes	no	no	no	no	no	no	0	3	yes	no	no
	benign	no	no	yes	no	no	no	no	no	no	0	3	yes	no	no
	benign	no	no	yes	no	no	no	no	no	no	0	3	yes	no	no
	benign	no	no	yes	no	no	no	no	no	no	0	3	yes	no	no
	benign	no	no	yes	no	no	no	no	no	no	0	3	yes	no	no
	benign	no	no	yes	no	no	no	no	no	no	0	3	yes	no	no
	benign	no	no	yes	no	no	no	no	no	no	0	3	yes	no	no
	benign	no	no	yes	no	no	no	no	no	yes	0	3	yes	no	no
	benign	no	no	yes	no	no	no	no	no	no	0	3	yes	no	no
	benign	no	no	yes	no	no	no	no	no	no	0	3	yes	no	no
	benign	no	no	yes	no	no	no	no	no	no	0	3	yes	no	no
	benign	no	no	yes	no	no	no	no	no	no	0	3	yes	no	no
	benign	no	no	yes	no	no	no	no	no	no	0	3	yes	no	no
	benign	no	no	yes	no	no	no	no	no	no	0	3	yes	no	no
	benign	no	no	yes	no	no	no	no	no	no	0	3	yes	no	no
	benign	no	no	yes	no	no	no	no	no	no	0	3	yes	no	no
	benign	no	no	yes	no	no	no	no	no	no	0	3	yes	no	no
	benign	no	no	yes	no	no	no	no	no	yes	0	3	yes	no	no
	benign	no	no	yes	no	no	no	no	no	no	0	3	yes	no	no
	benign	no	no	yes	no	no	no	no	no	no	0	3	yes	no	no
	benign	no	no	yes	no	no	no	no	no	no	0	3	yes	no	no
	benign	no	no	yes	no	no	no	no	no	no	0	3	yes	no	no
	benign	no	no	yes	no	no	no	no	no	no	0	3	yes	no	no
	benign	no	no	yes	no	no	no	no	no	no	0	3	yes	no	no
	benign	no	no	yes	no	no	no	no	no	no	0	3	yes	no	no
	benign	no	no	yes	no	no	no	no	no	no	0	3	yes	no	no
	benign	no	no	yes	no	no	no	no	no	no	0	3	yes	no	no
	benign	no	no	yes	no	no	no	no	no	no	0	3	yes	no	no
	benign	no	no	yes	no	no	no	no	no	yes	0	3	yes	no	no
	benign	no	no	yes	no	no	no	no	no	yes	0	3	yes	no	no
	benign	no	no	yes	no	no	no	no	no	no	0	3	yes	no	no
	benign	no	no	yes	no	no	no	no	no	no	0	3	yes	no	no
	benign	no	no	yes	no	no	no	no	no	no	0	3	yes	no	no
	benign	no	yes	no	no	no	no	no	no	no	0	3	yes	no	no
	benign	no	no	yes	no	no	no	no	no	no	0	3	yes	no	no
	benign	no	yes	no	no	no	no	no	no	no	0	3	yes	no	no
	benign	no	no	yes	no	no	no	no	no	yes	0	3	yes	no	no
	benign	no	no	yes	no	no	no	no	no	no	0	3	yes	no	no
	benign	no	no	yes	no	no	no	no	no	no	0	3	yes	no	no
	benign	no	no	yes	no	no	no	no	no	no	0	3	yes	no	no
	benign	no	no	yes	no	no	no	no	no	no	0	3	yes	no	no
	benign	no	no	yes	no	no	no	no	no	yes	0	3	yes	no	no
	benign	no	no	yes	no	no	no	no	no	no	0	3	yes	no	no
	benign	no	no	yes	no	no	no	no	no	no	0	3	yes	no	no
	benign	no	no	yes	no	no	no	no	no	yes	0	3	yes	no	no
	benign	no	no	yes	no	no	no	no	no	yes	0	3	yes	no	no
	benign	no	no	yes	no	no	no	no	no	no	0	3	yes	no	no
	benign	no	no	yes	no	no	no	no	no	no	0	3	yes	no	no
	benign	no	no	yes	no	no	no	no	no	no	0	3	yes	no	no
	benign	no	no	yes	no	no	no	no	no	no	0	3	yes	no	no
	benign	no	no	yes	no	no	no	no	no	no	0	3	yes	no	no
	benign	no	no	yes	no	no	no	no	no	no	0	3	yes	no	no
	benign	no	no	yes	no	no	no	no	no	no	0	3	yes	no	no
	benign	no	no	yes	no	no	no	no	no	no	0	3	yes	no	no
	benign	no	no	yes	no	no	no	no	no	yes	0	3	yes	no	no
	benign	no	no	yes	no	no	no	no	no	yes	0	3	yes	no	no
	benign	no	no	yes	no	no	no	no	no	yes	0	3	yes	no	no
	benign	no	no	yes	no	no	no	no	no	no	0	3	yes	no	no
	benign	no	no	yes	no	no	no	no	no	yes	0	3	yes	no	no
	benign	no	no	yes	no	no	no	no	no	no	0	3	yes	no	no
	benign	no	yes	no	no	no	no	no	no	no	0	3	yes	no	no
	benign	no	no	yes	no	no	no	no	no	no	0	3	yes	no	no
	benign	no	no	yes	no	no	no	no	no	no	0	3	yes	no	no
	benign	no	yes	no	no	no	no	no	no	no	0	3	yes	no	no
	benign	no	no	yes	no	no	no	no	no	no	0	3	yes	no	no
	benign	no	no	yes	no	no	no	no	no	no	0	3	yes	no	no
	benign	no	no	yes	no	no	no	no	no	no	0	3	yes	no	no
	benign	no	no	yes	no	no	no	no	no	no	0	3	yes	no	no
	benign	no	no	yes	no	no	no	no	no	no	0	3	yes	no	no
	malignant	no	yes	no	no	no	no	no	no	no	0	3	yes	no	no
	benign	no	no	yes	no	no	no	no	no	no	0	3	yes	no	no
	benign	no	no	yes	no	no	no	no	no	no	0	3	yes	no	no
	benign	no	no	yes	no	no	no	no	no	no	0	3	yes	no	no
	benign	no	no	yes	no	no	no	no	no	no	0	3	yes	no	no
	benign	no	no	yes	no	no	no	no	no	no	0	3	yes	no	no
	benign	no	no	yes	no	no	no	no	no	no	0	3	yes	no	no
	benign	no	no	yes	no	no	no	no	no	no	0	3	yes	no	no
	benign	no	yes	no	no	no	no	no	no	no	0	3	yes	no	no
	benign	no	no	yes	no	no	no	no	yes	no	0	3	yes	no	no
	benign	no	no	yes	no	no	no	no	no	no	0	3	yes	no	no
	benign	no	no	yes	no	no	no	no	no	yes	0	3	yes	no	no
	benign	no	no	yes	no	no	no	no	no	yes	0	3	yes	no	no
	benign	no	no	yes	no	no	no	no	no	no	0	3	yes	no	no
	benign	no	no	yes	no	no	no	no	no	no	0	3	yes	no	no
	benign	no	no	yes	no	no	no	no	no	yes	0	3	yes	no	no
	benign	no	no	yes	no	no	no	no	no	no	0	3	yes	no	no
	benign	no	no	yes	no	no	no	no	no	no	0	3	yes	no	no
	benign	no	no	yes	no	no	no	no	no	yes	0	3	yes	no	no
	benign	no	no	yes	no	no	no	no	no	no	0	3	yes	no	no
	benign	no	no	yes	no	no	no	no	no	no	0	3	yes	no	no
	benign	no	no	yes	no	no	no	no	no	no	0	3	yes	no	no
	benign	no	no	yes	no	no	no	no	no	no	0	3	yes	no	no
	benign	no	no	yes	no	no	no	no	no	no	0	3	yes	no	no
	benign	no	no	yes	no	no	no	no	no	no	0	3	yes	no	no
	benign	no	no	yes	no	no	no	no	yes	no	0	3	yes	no	no
	benign	no	no	yes	no	no	no	no	no	yes	0	3	yes	no	no
	benign	no	no	yes	no	no	no	no	no	no	0	3	yes	no	no
	benign	no	no	yes	no	no	no	no	no	no	0	3	yes	no	no
	benign	no	no	yes	no	no	no	no	no	yes	0	3	yes	no	no
	benign	no	no	yes	no	no	no	no	no	no	0	3	yes	no	no
	benign	no	no	yes	no	no	no	no	no	yes	0	3	yes	no	no
	benign	no	no	yes	no	no	no	no	no	no	0	3	yes	no	no
	benign	no	no	yes	no	no	no	no	no	no	0	3	yes	no	no
	benign	no	yes	no	no	no	no	no	no	no	0	3	yes	no	no
	benign	no	no	yes	no	no	no	no	no	no	0	3	yes	no	no
	benign	no	no	yes	no	no	no	no	no	no	0	3	yes	no	no
	benign	no	no	yes	no	no	no	no	no	yes	0	3	yes	no	no
	benign	no	no	yes	no	no	no	no	no	no	0	3	yes	no	no
	benign	no	no	yes	no	no	no	no	no	yes	0	3	yes	no	no
	benign	no	no	yes	no	no	no	no	no	yes	0	3	yes	no	no
	benign	no	no	yes	no	no	no	no	no	no	0	3	yes	no	no
	benign	no	no	yes	no	no	no	no	no	no	0	3	yes	no	no
	benign	no	no	yes	no	no	no	no	no	no	0	3	yes	no	no
	benign	no	no	yes	no	no	no	no	no	no	0	3	yes	no	no
	benign	no	no	no	yes	no	no	no	no	no	0	3	yes	no	no
	benign	no	no	yes	no	no	no	no	no	yes	0	3	yes	no	no
	benign	no	no	yes	no	no	no	no	no	no	0	3	yes	no	no
	benign	no	no	yes	no	no	no	no	no	no	0	3	yes	no	no
	benign	no	no	yes	no	no	no	no	no	no	0	3	yes	no	no
	benign	no	no	yes	no	no	no	no	no	no	0	3	yes	no	no
	benign	no	no	yes	no	no	no	no	no	no	0	3	yes	no	no
	benign	no	no	yes	no	no	no	no	no	no	0	3	yes	no	no
	benign	no	no	yes	no	no	no	no	no	yes	0	3	yes	no	no
	benign	no	yes	no	no	no	no	no	no	no	0	3	yes	no	no
	benign	no	no	no	yes	no	no	no	no	no	0	2	no	no	no
	benign	no	no	yes	no	no	no	yes	no	no	0	2	no	no	no
	benign	no	no	no	yes	no	no	no	no	no	0	2	no	no	no
	benign	no	no	yes	no	no	no	yes	no	no	0	2	no	no	no
	benign	no	no	no	yes	no	no	no	no	no	0	2	no	no	no
	benign	no	no	yes	no	no	no	yes	no	no	0	2	no	no	no
	benign	no	no	no	yes	no	no	no	no	no	0	2	no	no	no
	benign	no	no	no	yes	no	no	yes	no	no	0	2	no	no	no
	benign	no	no	no	yes	no	no	yes	no	no	0	2	no	no	no
	benign	no	no	no	yes	no	no	no	no	no	0	2	no	no	no
	benign	no	no	no	yes	no	no	yes	no	no	0	2	no	no	no
	benign	no	no	no	yes	no	no	no	no	no	0	2	no	no	no
	benign	no	no	no	yes	no	no	no	no	no	0	2	no	no	no
	benign	no	no	no	yes	no	no	no	no	no	0	2	no	no	no
	benign	no	yes	no	no	no	no	yes	no	no	0	2	no	no	no
	benign	no	no	no	yes	no	no	no	no	no	0	2	no	no	no
	benign	no	no	no	yes	no	no	no	no	no	0	2	no	no	no
	benign	no	no	no	yes	no	no	no	no	no	0	2	no	no	no
	benign	no	no	yes	no	no	no	yes	no	yes	0	2	no	no	no
	benign	no	no	no	yes	no	no	yes	no	no	0	2	no	no	no
	benign	no	no	no	yes	no	no	no	no	no	0	2	no	no	no
	benign	no	no	no	yes	no	no	no	no	no	0	2	no	no	no
	benign	no	no	no	yes	no	no	no	no	no	0	2	no	no	no
	benign	no	no	no	yes	no	no	no	no	no	0	2	no	no	no
	benign	no	no	no	yes	no	no	yes	no	no	0	2	no	no	no
	benign	no	no	no	yes	no	no	no	no	no	0	2	no	no	no
	benign	no	no	no	yes	no	no	yes	no	yes	0	2	no	no	no
	benign	no	no	yes	no	no	no	yes	no	yes	0	2	no	no	no
	benign	no	no	yes	no	no	no	yes	no	no	0	2	no	no	no
	benign	no	no	no	yes	no	no	no	no	no	0	2	no	no	no
	benign	no	no	no	yes	no	no	no	no	no	0	2	no	no	no
	benign	no	no	no	yes	no	no	no	no	no	0	2	no	no	no
	benign	no	no	no	yes	no	no	no	no	no	0	2	no	no	no
	benign	no	no	no	yes	no	no	no	no	no	0	2	no	no	no
	benign	no	no	no	yes	no	no	no	no	no	0	2	no	no	no
	benign	no	no	no	yes	no	no	no	no	no	0	2	no	no	no
	benign	no	no	no	yes	no	no	no	no	no	0	2	no	no	no
	benign	no	no	no	yes	no	no	no	no	no	0	2	no	no	no
	benign	no	no	no	yes	no	no	no	no	no	0	2	no	no	no
	benign	no	no	yes	no	no	no	no	no	no	0	2	no	no	no
	benign	no	no	no	yes	no	no	no	no	no	0	2	no	no	no
	benign	no	no	no	yes	no	no	yes	no	no	0	2	no	no	no
	benign	no	no	no	yes	no	no	no	no	no	0	2	no	no	no
	benign	no	no	no	yes	no	no	no	no	no	0	2	no	no	no
	benign	no	no	no	yes	no	no	no	no	no	0	2	no	no	no
	benign	no	no	no	yes	no	no	no	no	no	0	2	no	no	no
	benign	no	no	no	yes	no	no	no	no	no	0	2	no	no	no
	benign	no	no	no	yes	no	no	no	no	no	0	2	no	no	no
	benign	no	no	no	yes	no	no	no	no	no	0	2	no	no	no
	benign	no	no	no	yes	no	no	no	no	no	0	2	no	no	no
	benign	no	no	no	yes	no	no	no	no	no	0	2	no	no	no
	benign	no	no	no	yes	no	no	no	no	no	0	2	no	no	no
	benign	no	no	no	yes	no	no	no	no	no	0	2	no	no	no
	benign	no	no	no	yes	no	no	no	no	no	0	2	no	no	no
	benign	no	no	no	yes	no	no	no	no	no	0	2	no	no	no
	benign	no	no	no	yes	no	no	no	no	no	0	2	no	no	no
	benign	no	no	no	yes	no	no	no	no	no	0	2	no	no	no
	benign	no	no	no	yes	no	no	no	no	no	0	2	no	no	no
	benign	no	no	no	yes	no	no	no	no	no	0	2	no	no	no
	benign	no	no	no	yes	no	no	yes	no	no	0	2	no	no	no
	benign	no	no	no	yes	no	no	no	no	no	0	2	no	no	no
	benign	no	no	no	yes	no	no	no	no	no	0	2	no	no	no
	benign	no	no	no	yes	no	no	yes	no	no	0	2	no	no	no
	benign	no	no	no	yes	no	no	no	no	no	0	2	no	no	no
	benign	no	no	no	yes	no	no	yes	no	no	0	2	no	no	no
	benign	no	no	no	yes	no	no	yes	no	no	0	2	no	no	no
	benign	no	no	no	yes	no	no	no	no	no	0	2	no	no	no
	benign	no	no	no	yes	no	no	no	no	no	0	2	no	no	no
	benign	no	no	no	yes	no	no	no	no	no	0	2	no	no	no
	benign	no	no	no	yes	no	no	yes	no	no	0	2	no	no	no
	benign	no	no	no	yes	no	no	no	no	no	0	2	no	no	no
	benign	no	no	no	yes	no	no	no	no	no	0	2	no	no	no
	benign	no	no	no	yes	no	no	no	no	no	0	2	no	no	no
	benign	no	no	no	yes	no	no	no	no	no	0	2	no	no	no
	benign	no	no	no	yes	no	no	no	no	no	0	2	no	no	no
	benign	no	no	no	yes	no	no	no	no	no	0	2	no	no	no
	benign	no	no	no	yes	no	no	no	no	no	0	2	no	no	no
	benign	no	no	no	yes	no	no	no	no	no	0	2	no	no	no
	benign	no	no	no	yes	no	no	no	no	no	0	2	no	no	no
	benign	no	no	no	yes	no	no	no	no	no	0	2	no	no	no
	benign	no	no	no	yes	no	no	no	no	no	0	2	no	no	no
	benign	no	no	no	yes	no	no	no	no	no	0	2	no	no	no
	benign	no	no	no	yes	no	no	no	no	no	0	2	no	no	no
	benign	no	no	no	yes	no	no	no	no	no	0	2	no	no	no
	benign	no	no	no	yes	no	no	no	no	no	0	2	no	no	no
	benign	no	no	no	yes	no	no	no	no	no	0	2	no	no	no
	benign	no	no	no	yes	no	no	no	no	no	0	2	no	no	no
	benign	no	no	no	yes	no	no	no	no	no	0	2	no	no	no
	benign	no	no	no	yes	no	no	yes	no	no	0	2	no	no	no
	benign	no	no	no	yes	no	no	no	no	no	0	2	no	no	no
	benign	no	no	no	yes	no	no	no	no	no	0	2	no	no	no
	benign	no	no	no	yes	no	no	no	no	no	0	2	no	no	no
	benign	no	no	yes	no	no	no	no	no	no	0	2	no	no	no
	benign	no	no	no	yes	no	no	no	no	no	0	2	no	no	no
	benign	no	no	yes	no	no	no	yes	no	yes	0	2	no	no	no
	benign	no	no	no	yes	no	no	no	no	no	0	2	no	no	no
	benign	no	no	no	yes	no	no	no	no	no	0	2	no	no	no
	benign	no	no	no	yes	no	no	yes	no	no	0	2	no	no	no
	benign	no	no	no	yes	no	no	no	no	no	0	2	no	no	no
	benign	no	no	no	yes	no	no	no	no	no	0	2	no	no	no
	benign	no	no	yes	no	no	no	no	no	no	0	2	no	no	no
	benign	no	no	no	yes	no	no	no	no	no	0	2	no	no	no
	benign	no	no	yes	no	no	no	yes	no	no	0	2	no	no	no
	benign	no	no	no	yes	no	no	yes	no	no	0	2	no	no	no
	benign	no	no	no	yes	no	no	no	no	no	0	2	no	no	no
	benign	no	no	no	yes	no	no	no	no	no	0	2	no	no	no
	benign	no	no	no	yes	no	no	no	no	no	0	2	no	no	no
	benign	no	no	no	yes	no	no	no	no	no	0	2	no	no	no
	benign	no	no	no	yes	no	no	no	no	no	0	2	no	no	no
	benign	no	no	no	yes	no	no	no	no	no	0	2	no	no	no
	benign	no	no	no	yes	no	no	no	no	no	0	2	no	no	no
	benign	no	no	no	yes	no	no	no	no	no	0	2	no	no	no
	benign	no	no	yes	no	no	no	yes	no	no	0	2	no	no	no
	benign	no	no	yes	no	no	no	no	no	no	0	2	no	no	no
	benign	no	no	yes	no	no	no	yes	yes	no	0	2	no	no	no
	benign	no	no	yes	no	no	no	no	no	no	0	2	no	no	no
	benign	no	no	yes	no	no	no	no	no	no	0	2	no	no	no
	benign	no	no	yes	no	no	no	no	no	no	0	2	no	no	no
	benign	no	no	yes	no	no	no	no	no	no	0	2	no	no	no
	benign	no	no	no	yes	no	no	no	no	no	0	2	no	no	no
	benign	no	no	no	yes	no	no	no	no	no	0	2	no	no	no
	benign	no	no	no	yes	no	no	no	no	no	0	2	no	no	no
	benign	no	no	no	yes	no	no	no	no	no	0	2	no	no	no
	benign	no	no	no	yes	no	no	no	no	no	0	2	no	no	no
	benign	no	no	no	yes	no	no	no	no	no	0	2	no	no	no
	benign	no	no	no	yes	no	no	no	no	no	0	2	no	no	no
	benign	no	no	no	yes	no	no	no	no	no	0	2	no	no	no
	benign	no	no	no	yes	no	no	no	no	no	0	2	no	no	no
	benign	no	no	no	yes	no	no	no	no	no	0	2	no	no	no
	benign	no	no	no	yes	no	no	no	no	no	0	2	no	no	no
	benign	no	no	no	yes	no	no	no	no	no	0	2	no	no	no
	benign	no	no	no	yes	no	no	no	no	no	0	2	no	no	no
	benign	no	no	no	yes	no	no	no	no	no	0	2	no	no	no
	benign	no	no	no	yes	no	no	no	no	no	0	2	no	no	no
	benign	no	no	no	yes	no	no	no	no	no	0	2	no	no	no
	benign	no	no	no	yes	no	no	no	no	no	0	2	no	no	no
	benign	no	no	yes	no	no	no	no	no	no	0	2	no	no	no
	benign	no	no	no	yes	no	no	no	no	no	0	2	no	no	no
	benign	no	no	no	yes	no	no	no	no	no	0	2	no	no	no
	benign	no	no	no	yes	no	no	no	no	no	0	2	no	no	no
	benign	no	no	no	yes	no	no	no	no	no	0	2	no	no	no
	benign	no	no	no	yes	no	no	no	no	no	0	2	no	no	no
	benign	no	no	no	yes	no	no	no	no	no	0	2	no	no	no
